# Supplementary material for: Full-length RNA sequencing reveals the mechanisms by which an TSWV–HCRV complex suppresses plant basal resistance
Source: Front Plant Sci. 2023 Mar 22;14:1108552. doi: 10.3389/fpls.2023.1108552 (PMC10074851; doi:10.3389/fpls.2023.1108552)
Supplement: Supplementary file 1 [file Table_1.xlsx]

## Sheet: Table S1
Table S1 Go enrichment results of genes associated with infection of individual TSWV.
GO ID	Description	CK14-vs-H14 (3084)	All (23784)	pvalue	p.adjust
GO:0048037	cofactor binding	395	2187	6.24997e-18	1.38437e-14	Molecular function
GO:0003824	catalytic activity	2934	22425	2.54025e-17	2.81332e-14
GO:0016491	oxidoreductase activity	768	4971	1.3388e-15	9.88479e-13
GO:0016853	isomerase activity	241	1343	4.66758e-11	2.58467e-08
GO:0050662	coenzyme binding	233	1339	1.75842e-09	7.78982e-07
GO:0016627	oxidoreductase activity, acting on the CH-CH group of donors	111	566	9.15522e-08	3.3798e-05
GO:0016903	oxidoreductase activity, acting on the aldehyde or oxo group of donors	91	441	1.22731e-07	3.88355e-05
GO:0016829	lyase activity	301	1912	2.47343e-07	6.8483e-05
GO:0004497	monooxygenase activity	103	526	2.81636e-07	6.93137e-05
GO:0016638	oxidoreductase activity, acting on the CH-NH2 group of donors	55	232	4.32735e-07	9.00138e-05
GO:0051082	unfolded protein binding	97	492	4.47021e-07	9.00138e-05
GO:0019843	rRNA binding	85	421	8.13439e-07	0.000150147
GO:0016717	oxidoreductase activity, acting on paired donors, with oxidation of a pair of donors resulting in the reduction of molecular oxygen to two molecules of water	13	25	1.27284e-06	0.000216872
GO:0016860	intramolecular oxidoreductase activity	71	340	1.79892e-06	0.000284615
GO:0016651	oxidoreductase activity, acting on NAD(P)H	149	865	2.63755e-06	0.000365667
GO:0030170	pyridoxal phosphate binding	56	251	2.64139e-06	0.000365667
GO:0016830	carbon-carbon lyase activity	105	567	3.2371e-06	0.000421775
GO:0016614	oxidoreductase activity, acting on CH-OH group of donors	169	1011	3.7337e-06	0.000459453
GO:0016301	kinase activity	483	3358	4.65161e-06	0.000539066
GO:0010277	chlorophyllide a oxygenase [overall] activity	8	11	4.86742e-06	0.000539066
GO:0008144	drug binding	401	2735	5.39333e-06	0.000568868
GO:0016859	cis-trans isomerase activity	61	289	6.48007e-06	0.000620381
GO:0016703	oxidoreductase activity, acting on single donors with incorporation of molecular oxygen, incorporation of one atom of oxygen (internal monooxygenases or internal mixed function oxidases)	15	36	6.62796e-06	0.000620381
GO:0016620	oxidoreductase activity, acting on the aldehyde or oxo group of donors, NAD or NADP as acceptor	70	346	6.72196e-06	0.000620381
GO:0015144	carbohydrate transmembrane transporter activity	88	471	1.36438e-05	0.00116234
GO:1901476	carbohydrate transporter activity	88	471	1.36438e-05	0.00116234
GO:0016772	transferase activity, transferring phosphorus-containing groups	649	4695	1.69582e-05	0.0013912
GO:0016740	transferase activity	1273	9695	1.83708e-05	0.00139718
GO:0016668	oxidoreductase activity, acting on a sulfur group of donors, NAD(P) as acceptor	50	230	1.8499e-05	0.00139718
GO:0000156	phosphorelay response regulator activity	31	119	1.89234e-05	0.00139718
GO:0016773	phosphotransferase activity, alcohol group as acceptor	437	3055	2.33128e-05	0.00166574
GO:0036094	small molecule binding	1095	8278	2.9471e-05	0.00203995
GO:0015075	ion transmembrane transporter activity	383	2655	3.74551e-05	0.00251403
GO:0016616	oxidoreductase activity, acting on the CH-OH group of donors, NAD or NADP as acceptor	144	875	4.14366e-05	0.00269947
GO:0004871	signal transducer activity	99	561	4.54048e-05	0.00287347
GO:0043168	anion binding	1049	7939	5.54765e-05	0.00341334
GO:0008509	anion transmembrane transporter activity	192	1235	7.59407e-05	0.00454618
GO:0046943	carboxylic acid transmembrane transporter activity	101	583	8.00036e-05	0.00462784
GO:0008514	organic anion transmembrane transporter activity	108	632	8.14835e-05	0.00462784
GO:0005342	organic acid transmembrane transporter activity	101	584	8.55462e-05	0.00473712
GO:0022891	substrate-specific transmembrane transporter activity	415	2931	9.2657e-05	0.00500574
GO:0051119	sugar transmembrane transporter activity	77	422	0.000101249	0.00529244
GO:0004672	protein kinase activity	359	2503	0.00010409	0.00529244
GO:0051536	iron-sulfur cluster binding	107	629	0.000105132	0.00529244
GO:0005402	cation:sugar symporter activity	20	69	0.000113027	0.00552165
GO:0016628	oxidoreductase activity, acting on the CH-CH group of donors, NAD or NADP as acceptor	59	304	0.000114671	0.00552165
GO:0043167	ion binding	1732	13566	0.00012281	0.00578774
GO:0051540	metal cluster binding	107	632	0.000126956	0.00585848
GO:0019842	vitamin binding	46	224	0.000163006	0.00736853
GO:0016229	steroid dehydrogenase activity	41	193	0.000168729	0.00747471
GO:0033764	steroid dehydrogenase activity, acting on the CH-OH group of donors, NAD or NADP as acceptor	40	188	0.00019424	0.0081259
GO:0004108	citrate (Si)-synthase activity	4	4	0.000203468	0.0081259
GO:0036440	citrate synthase activity	4	4	0.000203468	0.0081259
GO:0046857	oxidoreductase activity, acting on other nitrogenous compounds as donors, with NAD or NADP as acceptor	4	4	0.000203468	0.0081259
GO:0070330	aromatase activity	4	4	0.000203468	0.0081259
GO:0022804	active transmembrane transporter activity	267	1821	0.00020544	0.0081259
GO:0060089	molecular transducer activity	77	432	0.000216915	0.00842924
GO:0000286	alanine dehydrogenase activity	10	24	0.000233729	0.00892603
GO:0048001	erythrose-4-phosphate dehydrogenase activity	9	20	0.000239108	0.0089409
GO:0015930	glutamate synthase activity	33	147	0.000242191	0.0089409
GO:0046608	carotenoid isomerase activity	17	57	0.00024718	0.00897548
GO:0015114	phosphate ion transmembrane transporter activity	145	918	0.000270652	0.00966926
GO:0022857	transmembrane transporter activity	488	3541	0.000277997	0.00977403
GO:0016168	chlorophyll binding	36	167	0.000302383	0.0104653
GO:0003854	3-beta-hydroxy-delta5-steroid dehydrogenase activity	39	186	0.000316809	0.0107879
GO:0005351	sugar:proton symporter activity	15	48	0.000321445	0.0107879
GO:0022892	substrate-specific transporter activity	446	3220	0.00034136	0.0110434
GO:0047570	3-oxoadipate enol-lactonase activity	35	162	0.000347898	0.0110434
GO:0004332	fructose-bisphosphate aldolase activity	10	25	0.000347979	0.0110434
GO:0016667	oxidoreductase activity, acting on a sulfur group of donors	96	571	0.000349003	0.0110434
GO:0070205	2-succinyl-6-hydroxy-2,4-cyclohexadiene-1-carboxylate synthase activity	38	181	0.000365276	0.0113956
GO:0051287	NAD binding	107	650	0.000371289	0.0114223
GO:0008324	cation transmembrane transporter activity	317	2222	0.000378851	0.0114558
GO:0050661	NADP binding	43	213	0.000382723	0.0114558
GO:0004751	ribose-5-phosphate isomerase activity	6	10	0.00039602	0.0116958
GO:0004791	thioredoxin-disulfide reductase activity	33	151	0.000406422	0.0118273
GO:0016639	oxidoreductase activity, acting on the CH-NH2 group of donors, NAD or NADP as acceptor	32	145	0.000411152	0.0118273
GO:0038023	signaling receptor activity	69	387	0.000441303	0.0125319
GO:0008028	monocarboxylic acid transmembrane transporter activity	73	415	0.000460733	0.012918
GO:0016722	oxidoreductase activity, oxidizing metal ions	27	116	0.000467688	0.0129491
GO:0015037	peptide disulfide oxidoreductase activity	21	82	0.000507039	0.0138653
GO:0000104	succinate dehydrogenase activity	19	72	0.000616924	0.0166645
GO:0016831	carboxy-lyase activity	67	379	0.000669099	0.0178561
GO:0004837	tyrosine decarboxylase activity	13	41	0.000679134	0.0179081
GO:0004148	dihydrolipoyl dehydrogenase activity	29	131	0.000708539	0.0184637
GO:0005215	transporter activity	543	4017	0.000739209	0.0190389
GO:0016209	antioxidant activity	96	584	0.000751845	0.0191418
GO:0004073	aspartate-semialdehyde dehydrogenase activity	6	11	0.000782999	0.019487
GO:0005504	fatty acid binding	6	11	0.000782999	0.019487
GO:0004616	phosphogluconate dehydrogenase (decarboxylating) activity	11	32	0.000814167	0.0200376
GO:0004872	receptor activity	72	417	0.000853468	0.0207666
GO:0015149	hexose transmembrane transporter activity	14	47	0.000862542	0.0207666
GO:0008967	phosphoglycolate phosphatase activity	31	145	0.000881028	0.0209836
GO:0008460	dTDP-glucose 4,6-dehydratase activity	30	139	0.000899449	0.0211945
GO:0016712	oxidoreductase activity, acting on paired donors, with incorporation or reduction of molecular oxygen, reduced flavin or flavoprotein as one donor, and incorporation of one atom of oxygen	4	5	0.000920185	0.0212313
GO:0047652	allantoate deiminase activity	4	5	0.000920185	0.0212313
GO:0070403	NAD+ binding	25	109	0.000933701	0.0213211
GO:0015038	glutathione disulfide oxidoreductase activity	20	80	0.000946665	0.0213966
GO:0005057	receptor signaling protein activity	46	242	0.000960071	0.0214728
GO:0015294	solute:cation symporter activity	53	289	0.000990114	0.0214728
GO:0003997	acyl-CoA oxidase activity	5	8	0.000994392	0.0214728
GO:0015042	trypanothione-disulfide reductase activity	10	28	0.000996748	0.0214728
GO:0015145	monosaccharide transmembrane transporter activity	50	269	0.000998512	0.0214728
GO:0015293	symporter activity	55	305	0.00120549	0.0256747
GO:0016701	oxidoreductase activity, acting on single donors with incorporation of molecular oxygen	55	306	0.00130184	0.0273325
GO:0008483	transaminase activity	38	193	0.00130801	0.0273325
GO:0018515	pimeloyl-CoA dehydrogenase activity	6	12	0.00140779	0.0291426
GO:0005375	copper ion transmembrane transporter activity	40	207	0.00143829	0.0294982
GO:0005355	glucose transmembrane transporter activity	12	39	0.00145301	0.0295269
GO:0008788	alpha,alpha-phosphotrehalase activity	7	16	0.00147893	0.0297802
GO:0016832	aldehyde-lyase activity	17	66	0.00156025	0.0311348
GO:0015291	secondary active transmembrane transporter activity	117	751	0.00162473	0.0320063
GO:0050660	flavin adenine dinucleotide binding	55	309	0.00163283	0.0320063
GO:0003840	gamma-glutamyltransferase activity	3	3	0.00170412	0.0328229
GO:0036374	glutathione hydrolase activity	3	3	0.00170412	0.0328229
GO:0031072	heat shock protein binding	27	126	0.00176225	0.0334743
GO:0015103	inorganic anion transmembrane transporter activity	153	1020	0.00177598	0.0334743
GO:1901265	nucleoside phosphate binding	1017	7881	0.00179397	0.0334743
GO:0070279	vitamin B6 binding	26	120	0.00179839	0.0334743
GO:0015086	cadmium ion transmembrane transporter activity	23	102	0.00185674	0.0342723
GO:0047850	diaminopimelate dehydrogenase activity	5	9	0.00201699	0.0369227
GO:0004647	phosphoserine phosphatase activity	23	103	0.00212498	0.038276
GO:0000166	nucleotide binding	1015	7876	0.00212548	0.038276
GO:0015295	solute:proton symporter activity	46	252	0.00224577	0.0399833
GO:0047471	maltose alpha-D-glucosyltransferase activity	7	17	0.00225639	0.0399833
GO:0046915	transition metal ion transmembrane transporter activity	101	642	0.00238349	0.0419002
GO:0016769	transferase activity, transferring nitrogenous groups	38	200	0.00253208	0.0441619
GO:0016705	oxidoreductase activity, acting on paired donors, with incorporation or reduction of molecular oxygen	138	918	0.00265925	0.0460175
GO:0000107	imidazoleglycerol-phosphate synthase activity	13	47	0.00273062	0.0468862
GO:1901681	sulfur compound binding	23	105	0.00276107	0.0470445
GO:0008839	4-hydroxy-tetrahydrodipicolinate reductase	12	42	0.00292301	0.0494234
GO:0015979	photosynthesis	203	775	4.94914e-26	2.67253e-22	Biological progress
GO:0006091	generation of precursor metabolites and energy	343	1686	2.11683e-21	5.71544e-18
GO:0006082	organic acid metabolic process	687	4166	9.76766e-17	1.75818e-13
GO:0043436	oxoacid metabolic process	682	4143	1.94842e-16	2.63036e-13
GO:0019752	carboxylic acid metabolic process	672	4082	3.40133e-16	3.67343e-13
GO:0044281	small molecule metabolic process	1032	6719	5.86859e-16	5.28173e-13
GO:0044712	single-organism catabolic process	416	2318	9.58854e-16	6.75346e-13
GO:0009657	plastid organization	83	269	1.00051e-15	6.75346e-13
GO:0055114	oxidation-reduction process	781	4889	1.1542e-15	6.92521e-13
GO:0051186	cofactor metabolic process	522	3052	1.51682e-15	8.19085e-13
GO:0044711	single-organism biosynthetic process	955	6193	4.24621e-15	2.0845e-12
GO:0032787	monocarboxylic acid metabolic process	382	2137	2.96026e-14	1.33212e-11
GO:0044283	small molecule biosynthetic process	586	3558	3.83855e-14	1.59447e-11
GO:1901605	alpha-amino acid metabolic process	348	1937	2.33034e-13	8.98845e-11
GO:0009658	chloroplast organization	63	195	2.71736e-13	9.7825e-11
GO:0006629	lipid metabolic process	451	2704	8.4052e-12	2.77894e-09
GO:0044710	single-organism metabolic process	1926	13902	8.74851e-12	2.77894e-09
GO:0006732	coenzyme metabolic process	356	2051	1.23894e-11	3.71682e-09
GO:1901564	organonitrogen compound metabolic process	1490	10487	1.31237e-11	3.7299e-09
GO:0006520	cellular amino acid metabolic process	399	2360	2.52871e-11	6.82753e-09
GO:0051188	cofactor biosynthetic process	375	2198	3.31051e-11	8.51273e-09
GO:0016053	organic acid biosynthetic process	420	2519	5.04154e-11	1.23747e-08
GO:0008610	lipid biosynthetic process	323	1854	7.73044e-11	1.81497e-08
GO:0046394	carboxylic acid biosynthetic process	416	2502	9.22986e-11	2.07672e-08
GO:0006090	pyruvate metabolic process	108	473	1.77147e-10	3.82638e-08
GO:1901607	alpha-amino acid biosynthetic process	250	1377	2.35217e-10	4.88527e-08
GO:0008652	cellular amino acid biosynthetic process	261	1457	3.67036e-10	7.34071e-08
GO:1901565	organonitrogen compound catabolic process	281	1595	4.45274e-10	8.58743e-08
GO:0044255	cellular lipid metabolic process	360	2144	5.99948e-10	1.11715e-07
GO:0019362	pyridine nucleotide metabolic process	115	529	1.04786e-09	1.88615e-07
GO:0072524	pyridine-containing compound metabolic process	124	587	1.52801e-09	2.66169e-07
GO:0009110	vitamin biosynthetic process	185	975	1.81246e-09	3.05853e-07
GO:0009056	catabolic process	732	4866	2.09579e-09	3.40097e-07
GO:0019684	photosynthesis, light reaction	72	285	2.14135e-09	3.40097e-07
GO:0046496	nicotinamide nucleotide metabolic process	111	513	2.68174e-09	4.13754e-07
GO:0006793	phosphorus metabolic process	845	5725	3.39672e-09	5.09507e-07
GO:0042364	water-soluble vitamin biosynthetic process	179	955	8.45727e-09	1.2343e-06
GO:0006766	vitamin metabolic process	189	1024	1.08713e-08	1.54351e-06
GO:0044724	single-organism carbohydrate catabolic process	113	538	1.11476e-08	1.54351e-06
GO:0009108	coenzyme biosynthetic process	286	1694	2.30614e-08	3.11329e-06
GO:0006733	oxidoreduction coenzyme metabolic process	173	929	2.40187e-08	3.16344e-06
GO:0043648	dicarboxylic acid metabolic process	117	571	2.63295e-08	3.38523e-06
GO:0009628	response to abiotic stimulus	340	2085	4.46831e-08	5.61137e-06
GO:0006767	water-soluble vitamin metabolic process	183	1004	4.69257e-08	5.75907e-06
GO:0006796	phosphate-containing compound metabolic process	784	5379	1.31329e-07	1.57595e-05
GO:0044282	small molecule catabolic process	228	1325	1.43043e-07	1.6792e-05
GO:1901575	organic substance catabolic process	663	4477	1.64525e-07	1.89029e-05
GO:0006096	glycolytic process	73	327	3.75992e-07	3.89325e-05
GO:0006757	ATP generation from ADP	73	327	3.75992e-07	3.89325e-05
GO:0009135	purine nucleoside diphosphate metabolic process	74	333	3.79089e-07	3.89325e-05
GO:0009179	purine ribonucleoside diphosphate metabolic process	74	333	3.79089e-07	3.89325e-05
GO:0009185	ribonucleoside diphosphate metabolic process	74	333	3.79089e-07	3.89325e-05
GO:0016054	organic acid catabolic process	180	1014	3.82116e-07	3.89325e-05
GO:0046031	ADP metabolic process	73	329	4.81309e-07	4.81309e-05
GO:0006457	protein folding	154	844	5.02149e-07	4.93019e-05
GO:0015980	energy derivation by oxidation of organic compounds	172	965	5.29399e-07	5.10492e-05
GO:0046395	carboxylic acid catabolic process	178	1006	5.50417e-07	5.21448e-05
GO:0006165	nucleoside diphosphate phosphorylation	73	331	6.14019e-07	5.63721e-05
GO:0009132	nucleoside diphosphate metabolic process	74	337	6.15917e-07	5.63721e-05
GO:0009735	response to cytokinin	46	177	6.71898e-07	6.04708e-05
GO:0009063	cellular amino acid catabolic process	121	633	7.60778e-07	6.73476e-05
GO:0006536	glutamate metabolic process	55	228	7.90747e-07	6.79885e-05
GO:0019682	glyceraldehyde-3-phosphate metabolic process	46	178	7.98037e-07	6.79885e-05
GO:1901606	alpha-amino acid catabolic process	115	595	8.0579e-07	6.79885e-05
GO:0046148	pigment biosynthetic process	123	650	1.06078e-06	8.81263e-05
GO:0019637	organophosphate metabolic process	412	2678	1.22753e-06	0.000100434
GO:0033013	tetrapyrrole metabolic process	162	912	1.38497e-06	0.000111624
GO:0032544	plastid translation	10	15	1.41739e-06	0.000112557
GO:0022900	electron transport chain	110	570	1.49048e-06	0.000116646
GO:0033014	tetrapyrrole biosynthetic process	152	848	1.71684e-06	0.000132442
GO:0046939	nucleotide phosphorylation	73	340	1.7629e-06	0.00013408
GO:0016999	antibiotic metabolic process	54	228	1.80894e-06	0.00013567
GO:0044723	single-organism carbohydrate metabolic process	322	2038	1.99443e-06	0.000147533
GO:0042440	pigment metabolic process	133	724	2.04492e-06	0.000149224
GO:0009416	response to light stimulus	135	738	2.16454e-06	0.000155827
GO:0010035	response to inorganic substance	176	1014	2.19312e-06	0.000155827
GO:0006575	cellular modified amino acid metabolic process	114	601	2.29677e-06	0.000161072
GO:0046686	response to cadmium ion	54	230	2.39858e-06	0.000166056
GO:0006099	tricarboxylic acid cycle	56	242	2.54658e-06	0.00017407
GO:0046113	nucleobase catabolic process	18	45	2.84447e-06	0.000192002
GO:0006081	cellular aldehyde metabolic process	73	345	3.07981e-06	0.000205321
GO:0006101	citrate metabolic process	57	250	3.39893e-06	0.000223832
GO:0009617	response to bacterium	86	427	3.57262e-06	0.000232435
GO:0044248	cellular catabolic process	581	3961	3.71673e-06	0.000238932
GO:0050896	response to stimulus	1277	9307	3.93335e-06	0.000249883
GO:0006820	anion transport	179	1045	4.14069e-06	0.000259997
GO:0006544	glycine metabolic process	37	139	4.35103e-06	0.000270064
GO:0006778	porphyrin-containing compound metabolic process	124	675	4.4591e-06	0.000273627
GO:0006790	sulfur compound metabolic process	297	1878	4.66766e-06	0.000283207
GO:0006779	porphyrin-containing compound biosynthetic process	114	610	4.72583e-06	0.00028355
GO:0009072	aromatic amino acid family metabolic process	78	380	4.795e-06	0.000284538
GO:0072350	tricarboxylic acid metabolic process	62	284	5.84064e-06	0.00034282
GO:0080167	response to karrikin	22	65	6.1741e-06	0.000358496
GO:0016310	phosphorylation	481	3233	6.59075e-06	0.000378617
GO:0009637	response to blue light	24	75	7.1986e-06	0.000409183
GO:0009064	glutamine family amino acid metabolic process	82	410	7.8121e-06	0.000439431
GO:0006098	pentose-phosphate shunt	29	101	9.43891e-06	0.000525465
GO:0042221	response to chemical	583	4008	9.72145e-06	0.000535672
GO:0017144	drug metabolic process	169	994	1.1735e-05	0.00064009
GO:0009066	aspartate family amino acid metabolic process	135	763	1.24066e-05	0.000669958
GO:0009112	nucleobase metabolic process	31	113	1.30742e-05	0.000699016
GO:0044699	single-organism process	2871	22179	1.39691e-05	0.000739542
GO:0006145	purine nucleobase catabolic process	16	41	1.46507e-05	0.000768093
GO:0042398	cellular modified amino acid biosynthetic process	66	317	1.53925e-05	0.000792665
GO:0016051	carbohydrate biosynthetic process	158	923	1.54129e-05	0.000792665
GO:0006739	NADP metabolic process	34	130	1.56644e-05	0.000797996
GO:0006144	purine nucleobase metabolic process	22	69	1.82269e-05	0.000916991
GO:0072330	monocarboxylic acid biosynthetic process	185	1113	1.83398e-05	0.000916991
GO:0044763	single-organism cellular process	2376	18151	1.92168e-05	0.000952023
GO:0008299	isoprenoid biosynthetic process	116	643	2.06267e-05	0.00101258
GO:0008152	metabolic process	3465	27160	2.32507e-05	0.00113111
GO:0009084	glutamine family amino acid biosynthetic process	53	242	2.42847e-05	0.00117087
GO:0010109	regulation of photosynthesis	17	47	2.57749e-05	0.00123172
GO:0009767	photosynthetic electron transport chain	39	161	2.67646e-05	0.00126073
GO:1901661	quinone metabolic process	155	912	2.70823e-05	0.00126073
GO:1901663	quinone biosynthetic process	155	912	2.70823e-05	0.00126073
GO:0010038	response to metal ion	108	594	2.7941e-05	0.00128958
GO:0008643	carbohydrate transport	117	656	3.19538e-05	0.00146229
GO:1901615	organic hydroxy compound metabolic process	135	778	3.25042e-05	0.00146415
GO:0042430	indole-containing compound metabolic process	37	151	3.25367e-05	0.00146415
GO:0045333	cellular respiration	120	677	3.38017e-05	0.00150851
GO:0016052	carbohydrate catabolic process	162	965	3.51393e-05	0.00153792
GO:0006522	alanine metabolic process	17	48	3.53152e-05	0.00153792
GO:0009078	pyruvate family amino acid metabolic process	17	48	3.53152e-05	0.00153792
GO:0009642	response to light intensity	36	146	3.57846e-05	0.00154589
GO:0031407	oxylipin metabolic process	13	31	3.77536e-05	0.00159614
GO:0031408	oxylipin biosynthetic process	13	31	3.77536e-05	0.00159614
GO:0051156	glucose 6-phosphate metabolic process	29	108	3.78345e-05	0.00159614
GO:0009060	aerobic respiration	64	315	4.47743e-05	0.00187427
GO:0006720	isoprenoid metabolic process	118	668	4.55165e-05	0.00189069
GO:0009765	photosynthesis, light harvesting	22	73	4.83946e-05	0.00197207
GO:0005975	carbohydrate metabolic process	479	3282	4.85001e-05	0.00197207
GO:0072528	pyrimidine-containing compound biosynthetic process	87	463	4.85714e-05	0.00197207
GO:1901566	organonitrogen compound biosynthetic process	889	6408	4.94281e-05	0.00198242
GO:0006811	ion transport	444	3021	4.95604e-05	0.00198242
GO:0006568	tryptophan metabolic process	30	115	5.07114e-05	0.00199884
GO:0006586	indolalkylamine metabolic process	30	115	5.07114e-05	0.00199884
GO:0042181	ketone biosynthetic process	155	924	5.33352e-05	0.00208703
GO:0044272	sulfur compound biosynthetic process	195	1205	5.50527e-05	0.00213874
GO:0019693	ribose phosphate metabolic process	238	1513	5.8445e-05	0.00224738
GO:0016116	carotenoid metabolic process	41	178	5.86816e-05	0.00224738
GO:0009644	response to high light intensity	21	69	6.07364e-05	0.00230969
GO:0016108	tetraterpenoid metabolic process	41	179	6.71027e-05	0.00253395
GO:0009067	aspartate family amino acid biosynthetic process	103	574	7.19759e-05	0.0026991
GO:0042180	cellular ketone metabolic process	172	1050	7.8325e-05	0.00291693
GO:0009117	nucleotide metabolic process	271	1759	7.93551e-05	0.00293505
GO:0036068	light-independent chlorophyll biosynthetic process	6	8	8.13662e-05	0.00298896
GO:0006545	glycine biosynthetic process	28	107	8.37414e-05	0.00305543
GO:0044264	cellular polysaccharide metabolic process	128	746	8.54152e-05	0.00309558
GO:0042742	defense response to bacterium	70	360	8.67254e-05	0.00312212
GO:0009314	response to radiation	140	829	8.75229e-05	0.00312996
GO:0044262	cellular carbohydrate metabolic process	191	1188	9.42254e-05	0.00334748
GO:0055086	nucleobase-containing small molecule metabolic process	317	2100	9.48861e-05	0.00334892
GO:0016117	carotenoid biosynthetic process	39	170	9.60466e-05	0.00336787
GO:0006563	L-serine metabolic process	48	224	0.000100503	0.00350141
GO:0016109	tetraterpenoid biosynthetic process	39	171	0.000109718	0.00379794
GO:0006631	fatty acid metabolic process	131	771	0.000110638	0.0038054
GO:0009233	menaquinone metabolic process	82	441	0.000113161	0.00384321
GO:0009234	menaquinone biosynthetic process	82	441	0.000113161	0.00384321
GO:0046364	monosaccharide biosynthetic process	37	160	0.000120123	0.00405416
GO:0042133	neurotransmitter metabolic process	19	62	0.000121027	0.00405928
GO:0009605	response to external stimulus	255	1654	0.000122588	0.00408627
GO:0072527	pyrimidine-containing compound metabolic process	103	584	0.000141797	0.00469756
GO:0034219	carbohydrate transmembrane transport	22	78	0.000144252	0.00474976
GO:0044237	cellular metabolic process	2992	23308	0.000149238	0.00488416
GO:0006753	nucleoside phosphate metabolic process	271	1776	0.000151074	0.00491446
GO:0015994	chlorophyll metabolic process	96	538	0.000152668	0.00493658
GO:0015711	organic anion transport	132	786	0.000175114	0.00562227
GO:0015718	monocarboxylic acid transport	79	427	0.000175956	0.00562227
GO:0008202	steroid metabolic process	69	362	0.000179571	0.00570403
GO:0034440	lipid oxidation	26	101	0.000196589	0.00620807
GO:0009052	pentose-phosphate shunt, non-oxidative branch	7	12	0.000201564	0.00632816
GO:0009236	cobalamin biosynthetic process	44	206	0.000205767	0.00642278
GO:0072521	purine-containing compound metabolic process	238	1545	0.000214575	0.00665923
GO:0016114	terpenoid biosynthetic process	60	309	0.000275341	0.00849624
GO:0009235	cobalamin metabolic process	44	209	0.000287686	0.00876034
GO:0018298	protein-chromophore linkage	34	149	0.000288871	0.00876034
GO:0015995	chlorophyll biosynthetic process	87	487	0.000290308	0.00876034
GO:0009081	branched-chain amino acid metabolic process	49	240	0.000290389	0.00876034
GO:0009853	photorespiration	27	109	0.000295433	0.00886299
GO:1901617	organic hydroxy compound biosynthetic process	66	349	0.000307128	0.00916293
GO:0008615	pyridoxine biosynthetic process	22	82	0.000316067	0.00937781
GO:0043094	cellular metabolic compound salvage	50	248	0.000345744	0.0102023
GO:0042952	beta-ketoadipate pathway	36	163	0.000381335	0.0111914
GO:0006721	terpenoid metabolic process	62	327	0.000426761	0.0124568
GO:0006817	phosphate ion transport	74	406	0.000435069	0.012631
GO:0030493	bacteriochlorophyll metabolic process	44	213	0.000442023	0.0126964
GO:0030494	bacteriochlorophyll biosynthetic process	44	213	0.000442023	0.0126964
GO:0008614	pyridoxine metabolic process	22	84	0.000455564	0.0130161
GO:0043934	sporulation	95	548	0.000458088	0.0130193
GO:0034311	diol metabolic process	6	10	0.00048822	0.0137312
GO:0034312	diol biosynthetic process	6	10	0.00048822	0.0137312
GO:0042548	regulation of photosynthesis, light reaction	12	34	0.000511468	0.0143105
GO:0043650	dicarboxylic acid biosynthetic process	57	297	0.000520445	0.0144866
GO:0006553	lysine metabolic process	58	304	0.000545121	0.0150307
GO:0006537	glutamate biosynthetic process	33	148	0.000545558	0.0150307
GO:0046942	carboxylic acid transport	116	696	0.000557683	0.0152868
GO:0015849	organic acid transport	116	697	0.000588729	0.0160271
GO:0022603	regulation of anatomical structure morphogenesis	69	377	0.000590629	0.0160271
GO:0006561	proline biosynthetic process	14	44	0.000604016	0.0163084
GO:0019305	dTDP-rhamnose biosynthetic process	37	173	0.000612073	0.0163282
GO:0046383	dTDP-rhamnose metabolic process	37	173	0.000612073	0.0163282
GO:0045454	cell redox homeostasis	63	338	0.00061382	0.0163282
GO:0006694	steroid biosynthetic process	61	325	0.000617586	0.0163479
GO:0009651	response to salt stress	65	352	0.000656777	0.0173005
GO:0005996	monosaccharide metabolic process	104	616	0.000665823	0.0174536
GO:0006086	acetyl-CoA biosynthetic process from pyruvate	19	70	0.000674482	0.0175952
GO:0006970	response to osmotic stress	82	466	0.000682063	0.0177074
GO:0042136	neurotransmitter biosynthetic process	12	35	0.000691137	0.017771
GO:1901259	chloroplast rRNA processing	7	14	0.000696193	0.017771
GO:0042816	vitamin B6 metabolic process	23	92	0.000697676	0.017771
GO:0042819	vitamin B6 biosynthetic process	23	92	0.000697676	0.017771
GO:1901135	carbohydrate derivative metabolic process	427	2988	0.000711804	0.0180457
GO:0005982	starch metabolic process	20	76	0.000758849	0.0190595
GO:0006760	folic acid-containing compound metabolic process	20	76	0.000758849	0.0190595
GO:0051707	response to other organism	150	942	0.000765925	0.0191481
GO:0015940	pantothenate biosynthetic process	15	50	0.000783528	0.0194979
GO:0009694	jasmonic acid metabolic process	11	31	0.000826427	0.0204711
GO:0009116	nucleoside metabolic process	200	1305	0.00085751	0.0211441
GO:0009987	cellular process	3618	28629	0.000881805	0.0216443
GO:0006564	L-serine biosynthetic process	34	158	0.000887095	0.0216756
GO:0042402	cellular biogenic amine catabolic process	31	140	0.000891455	0.021684
GO:2000070	regulation of response to water deprivation	12	36	0.000920705	0.0222951
GO:0006163	purine nucleotide metabolic process	210	1380	0.000928103	0.0223739
GO:0019740	nitrogen utilization	23	94	0.000959598	0.0230303
GO:0009074	aromatic amino acid family catabolic process	44	221	0.00098642	0.0235693
GO:0043207	response to external biotic stimulus	150	948	0.00100109	0.0238145
GO:0019954	asexual reproduction	109	659	0.00104931	0.0248521
GO:0009085	lysine biosynthetic process	49	254	0.00109212	0.025753
GO:0046110	xanthine metabolic process	11	32	0.00111936	0.0262806
GO:0072525	pyridine-containing compound biosynthetic process	58	313	0.00113458	0.0265226
GO:0061615	glycolytic process through fructose-6-phosphate	7	15	0.00116586	0.0271365
GO:0006208	pyrimidine nucleobase catabolic process	5	8	0.00118609	0.0271393
GO:0006212	uracil catabolic process	5	8	0.00118609	0.0271393
GO:0071484	cellular response to light intensity	5	8	0.00118609	0.0271393
GO:0080148	negative regulation of response to water deprivation	5	8	0.00118609	0.0271393
GO:0006006	glucose metabolic process	36	173	0.00120954	0.027559
GO:0018202	peptidyl-histidine modification	15	52	0.00122643	0.0278265
GO:0051068	dihydrolipoamide metabolic process	29	131	0.00128665	0.0289593
GO:0006112	energy reserve metabolic process	38	186	0.00128708	0.0289593
GO:0009409	response to cold	53	282	0.00130363	0.0292099
GO:0046034	ATP metabolic process	134	840	0.00131906	0.0294336
GO:0046128	purine ribonucleoside metabolic process	185	1209	0.00140935	0.031319
GO:0030436	asexual sporulation	79	457	0.00141602	0.0313381
GO:0009310	amine catabolic process	31	144	0.00144694	0.0318917
GO:0009243	O antigen biosynthetic process	37	181	0.00146159	0.0319539
GO:0046402	O antigen metabolic process	37	181	0.00146159	0.0319539
GO:0015698	inorganic anion transport	95	568	0.00149005	0.0324447
GO:0009396	folic acid-containing compound biosynthetic process	15	53	0.00151692	0.032807
GO:0009083	branched-chain amino acid catabolic process	18	69	0.00151884	0.032807
GO:0042278	purine nucleoside metabolic process	185	1212	0.00157724	0.0339327
GO:0016128	phytosteroid metabolic process	13	43	0.00159199	0.034114
GO:0009199	ribonucleoside triphosphate metabolic process	138	873	0.00161125	0.0343722
GO:0009069	serine family amino acid metabolic process	66	371	0.00161676	0.0343722
GO:0044247	cellular polysaccharide catabolic process	22	92	0.00168308	0.0356417
GO:0010343	singlet oxygen-mediated programmed cell death	6	12	0.00172075	0.0361558
GO:0071452	cellular response to singlet oxygen	6	12	0.00172075	0.0361558
GO:0009259	ribonucleotide metabolic process	213	1420	0.00175458	0.0363683
GO:0006782	protoporphyrinogen IX biosynthetic process	8	20	0.0017578	0.0363683
GO:0036473	cell death in response to oxidative stress	8	20	0.0017578	0.0363683
GO:0046501	protoporphyrinogen IX metabolic process	8	20	0.0017578	0.0363683
GO:0009695	jasmonic acid biosynthetic process	10	29	0.00181875	0.0373525
GO:0009119	ribonucleoside metabolic process	192	1267	0.00181921	0.0373525
GO:0042908	xenobiotic transport	36	177	0.00183967	0.0376296
GO:0006066	alcohol metabolic process	93	558	0.00184703	0.0376377
GO:0006884	cell volume homeostasis	3	3	0.00190879	0.038035
GO:0010111	glyoxysome organization	3	3	0.00190879	0.038035
GO:0016335	morphogenesis of larval imaginal disc epithelium	3	3	0.00190879	0.038035
GO:0016336	establishment or maintenance of polarity of larval imaginal disc epithelium	3	3	0.00190879	0.038035
GO:0032025	response to cobalt ion	3	3	0.00190879	0.038035
GO:0036070	light-independent bacteriochlorophyll biosynthetic process	3	3	0.00190879	0.038035
GO:0098656	anion transmembrane transport	43	222	0.00195248	0.0387624
GO:0006085	acetyl-CoA biosynthetic process	37	184	0.00197935	0.039152
GO:0010207	photosystem II assembly	13	44	0.0020063	0.0395402
GO:0006573	valine metabolic process	24	105	0.00205514	0.0403555
GO:0009150	purine ribonucleotide metabolic process	202	1344	0.0020723	0.040545
GO:0006094	gluconeogenesis	27	123	0.00210678	0.0409831
GO:0035384	thioester biosynthetic process	38	191	0.00211746	0.0409831
GO:0071616	acyl-CoA biosynthetic process	38	191	0.00211746	0.0409831
GO:0019464	glycine decarboxylation via glycine cleavage system	9	25	0.00217673	0.0418304
GO:0031670	cellular response to nutrient	9	25	0.00217673	0.0418304
GO:0006103	2-oxoglutarate metabolic process	5	9	0.00239583	0.0455712
GO:0010499	proteasomal ubiquitin-independent protein catabolic process	5	9	0.00239583	0.0455712
GO:1901657	glycosyl compound metabolic process	217	1459	0.00241014	0.0455712
GO:0009126	purine nucleoside monophosphate metabolic process	150	969	0.00242102	0.0455712
GO:0009167	purine ribonucleoside monophosphate metabolic process	150	969	0.00242102	0.0455712
GO:0006073	cellular glucan metabolic process	71	411	0.00242203	0.0455712
GO:0001505	regulation of neurotransmitter levels	21	89	0.00252185	0.0472847
GO:0009205	purine ribonucleoside triphosphate metabolic process	134	855	0.00255655	0.0476725
GO:0043562	cellular response to nitrogen levels	12	40	0.00256019	0.0476725
GO:0019319	hexose biosynthetic process	28	131	0.00266174	0.049393
GO:0009536	plastid	735	3114	2.45656e-69	2.27232e-66	Cellular component
GO:0009507	chloroplast	692	2870	9.12325e-69	4.2195e-66
GO:0044434	chloroplast part	445	1832	2.55187e-43	7.86828e-41
GO:0044435	plastid part	465	1968	5.77229e-42	1.33484e-39
GO:0009579	thylakoid	291	1079	1.51122e-36	2.79576e-34
GO:0044436	thylakoid part	251	955	1.18746e-29	1.83067e-27
GO:0009570	chloroplast stroma	239	899	4.85181e-29	6.41132e-27
GO:0034357	photosynthetic membrane	235	901	2.80753e-27	3.24621e-25
GO:0009532	plastid stroma	254	1015	1.57029e-26	1.61391e-24
GO:0031976	plastid thylakoid	192	732	9.87161e-23	9.13124e-21
GO:0009526	plastid envelope	195	755	3.15905e-22	2.65647e-20
GO:0009534	chloroplast thylakoid	189	725	4.59779e-22	3.54413e-20
GO:0042651	thylakoid membrane	177	673	3.61745e-21	2.57395e-19
GO:0009941	chloroplast envelope	179	695	2.41019e-20	1.59245e-18
GO:0009535	chloroplast thylakoid membrane	149	598	8.68314e-16	5.01994e-14
GO:0055035	plastid thylakoid membrane	149	598	8.68314e-16	5.01994e-14
GO:0009521	photosystem	118	450	2.00774e-14	1.09245e-12
GO:0044444	cytoplasmic part	1629	11062	3.13459e-14	1.61083e-12
GO:0005737	cytoplasm	1939	13537	3.42989e-13	1.66982e-11
GO:0031984	organelle subcompartment	342	1885	1.57939e-11	7.30466e-10
GO:0048046	apoplast	70	257	6.77927e-10	2.98611e-08
GO:0009523	photosystem II	71	271	3.17152e-09	1.33348e-07
GO:0009543	chloroplast thylakoid lumen	30	75	4.32154e-09	1.66559e-07
GO:0031978	plastid thylakoid lumen	30	75	4.32154e-09	1.66559e-07
GO:0031977	thylakoid lumen	37	109	1.46477e-08	5.41966e-07
GO:0042170	plastid membrane	84	354	1.91988e-08	6.83035e-07
GO:0016020	membrane	1543	10811	2.60869e-08	8.93717e-07
GO:0009654	photosystem II oxygen evolving complex	26	65	4.58778e-08	1.48532e-06
GO:0031969	chloroplast membrane	80	338	4.65669e-08	1.48532e-06
GO:1990204	oxidoreductase complex	98	476	1.85773e-06	5.72799e-05
GO:0010319	stromule	17	43	1.16665e-05	0.000348113
GO:0044425	membrane part	1099	7709	2.53556e-05	0.000732936
GO:0009528	plastid inner membrane	34	133	6.37825e-05	0.00178116
GO:0009522	photosystem I	64	306	6.54697e-05	0.00178116
GO:0031967	organelle envelope	322	2042	6.77155e-05	0.00178962
GO:0009706	chloroplast inner membrane	31	120	0.000106611	0.00271078
GO:0005777	peroxisome	53	245	0.000108431	0.00271078
GO:0042579	microbody	53	246	0.000121057	0.00294678
GO:0031975	envelope	359	2323	0.000132097	0.00313306
GO:0009514	glyoxysome	11	26	0.000202636	0.00468596
GO:0031224	intrinsic component of membrane	891	6258	0.00029276	0.00660496
GO:0031226	intrinsic component of plasma membrane	176	1081	0.000727884	0.0160308
GO:0009538	photosystem I reaction center	51	258	0.0013067	0.0281093
GO:0044445	cytosolic part	201	1272	0.00144333	0.0303427
GO:0045254	pyruvate dehydrogenase complex	18	67	0.00174155	0.0357984
GO:0034515	proteasome storage granule	6	12	0.0021702	0.0436399
GO:0046658	anchored component of plasma membrane	25	107	0.00222789	0.0438467
