# Supplementary material for: Full-length RNA sequencing reveals the mechanisms by which an TSWV–HCRV complex suppresses plant basal resistance
Source: Front Plant Sci. 2023 Mar 22;14:1108552. doi: 10.3389/fpls.2023.1108552 (PMC10074851; doi:10.3389/fpls.2023.1108552)
Supplement: Supplementary file 2 [file Table_2.xlsx]

## Sheet: Table S2
Table S2 Go enrichment results of genes associated with infection of individual HCRV.
GO ID	Description	CK14-vs-T14 (4280)	All (23784)	pvalue	p.adjust	Cellular component
GO:0009536	plastid	912	3114	1.82557e-62	2.00812e-59
GO:0009507	chloroplast	856	2870	4.43094e-62	2.43702e-59
GO:0044434	chloroplast part	593	1832	2.14631e-54	7.86979e-52
GO:0044435	plastid part	623	1968	1.65642e-53	4.55517e-51
GO:0009579	thylakoid	372	1079	2.63193e-40	5.79024e-38
GO:0044436	thylakoid part	323	955	3.40137e-33	6.23584e-31
GO:0009526	plastid envelope	268	755	1.91703e-31	2.65714e-29
GO:0034357	photosynthetic membrane	305	901	1.93246e-31	2.65714e-29
GO:0031976	plastid thylakoid	261	732	5.39177e-31	6.58994e-29
GO:0009534	chloroplast thylakoid	259	725	6.49281e-31	7.14209e-29
GO:0009570	chloroplast stroma	302	899	1.78053e-30	1.78053e-28
GO:0009941	chloroplast envelope	247	695	3.97457e-29	3.64335e-27
GO:0009532	plastid stroma	326	1015	7.83394e-29	6.62872e-27
GO:0042651	thylakoid membrane	238	673	9.68462e-28	7.60935e-26
GO:0009535	chloroplast thylakoid membrane	210	598	3.76209e-24	2.58643e-22
GO:0055035	plastid thylakoid membrane	210	598	3.76209e-24	2.58643e-22
GO:0009654	photosystem II oxygen evolving complex	43	65	1.41648e-17	9.16544e-16
GO:0031984	organelle subcompartment	477	1885	8.88995e-17	5.43274e-15
GO:0009521	photosystem	148	450	1.25434e-14	6.90802e-13
GO:0031977	thylakoid lumen	55	109	1.256e-14	6.90802e-13
GO:0009523	photosystem II	99	271	2.78019e-13	1.45629e-11
GO:0048046	apoplast	93	257	2.71114e-12	1.35557e-10
GO:0044444	cytoplasmic part	2190	11062	8.92835e-12	4.27008e-10
GO:0009543	chloroplast thylakoid lumen	39	75	2.62207e-11	1.15371e-09
GO:0031978	plastid thylakoid lumen	39	75	2.62207e-11	1.15371e-09
GO:0005737	cytoplasm	2624	13537	7.0773e-11	2.99424e-09
GO:1990204	oxidoreductase complex	127	476	1.38067e-06	5.62494e-05
GO:0042170	plastid membrane	98	354	3.99003e-06	0.000156751
GO:0005576	extracellular region	312	1387	6.98477e-06	0.00026494
GO:0031969	chloroplast membrane	93	338	9.08238e-06	0.000333021
GO:0019898	extrinsic component of membrane	52	162	9.92606e-06	0.000352215
GO:0016020	membrane	2064	10811	3.20781e-05	0.00110269
GO:0009514	glyoxysome	14	26	3.97602e-05	0.00132534
GO:0031967	organelle envelope	432	2042	7.52957e-05	0.00243604
GO:0010598	NAD(P)H dehydrogenase complex (plastoquinone)	9	14	0.000163529	0.00513949
GO:0010319	stromule	18	43	0.000228646	0.00698641
GO:0000421	autophagosome membrane	7	10	0.000437888	0.0130183
GO:0031975	envelope	477	2323	0.000521658	0.0151006
GO:0009522	photosystem I	77	306	0.00100653	0.0283894
GO:0009503	thylakoid light-harvesting complex	4	4	0.00104746	0.0288051
GO:0000229	cytoplasmic chromosome	8	14	0.00116432	0.0312379
GO:0044425	membrane part	1470	7709	0.00155889	0.040828
GO:0098807	chloroplast thylakoid membrane protein complex	13	31	0.00163874	0.0419214
GO:0031901	early endosome membrane	16	42	0.00169248	0.0423119
GO:0015979	photosynthesis	267	775	2.08558e-31	1.36501e-27	Biological progress
GO:0051186	cofactor metabolic process	696	3052	2.32072e-16	7.59457e-13
GO:0044283	small molecule biosynthetic process	792	3558	6.50755e-16	1.41973e-12
GO:0044711	single-organism biosynthetic process	1287	6193	2.35246e-15	3.84921e-12
GO:0044281	small molecule metabolic process	1380	6719	8.09068e-15	1.05907e-11
GO:0009110	vitamin biosynthetic process	259	975	1.514e-13	1.65152e-10
GO:0016053	organic acid biosynthetic process	573	2519	2.41286e-13	2.25603e-10
GO:0006091	generation of precursor metabolites and energy	406	1686	2.94028e-13	2.40552e-10
GO:0006081	cellular aldehyde metabolic process	115	345	3.44739e-13	2.50702e-10
GO:0006766	vitamin metabolic process	267	1024	6.14134e-13	3.89139e-10
GO:0046394	carboxylic acid biosynthetic process	567	2502	6.54016e-13	3.89139e-10
GO:0019684	photosynthesis, light reaction	99	285	9.25206e-13	5.04623e-10
GO:0019752	carboxylic acid metabolic process	870	4082	1.06519e-12	5.36283e-10
GO:0042364	water-soluble vitamin biosynthetic process	251	955	1.2387e-12	5.49744e-10
GO:0043436	oxoacid metabolic process	881	4143	1.25992e-12	5.49744e-10
GO:0051188	cofactor biosynthetic process	505	2198	1.40101e-12	5.73102e-10
GO:0006629	lipid metabolic process	604	2704	1.6502e-12	6.35328e-10
GO:0032787	monocarboxylic acid metabolic process	492	2137	1.99077e-12	7.23867e-10
GO:0006082	organic acid metabolic process	883	4166	2.53397e-12	8.72885e-10
GO:0006767	water-soluble vitamin metabolic process	259	1004	4.68757e-12	1.53401e-09
GO:0009628	response to abiotic stimulus	479	2085	5.65475e-12	1.7624e-09
GO:0044255	cellular lipid metabolic process	490	2144	7.35068e-12	2.18683e-09
GO:0008610	lipid biosynthetic process	431	1854	1.25903e-11	3.58275e-09
GO:0044712	single-organism catabolic process	522	2318	1.70359e-11	4.64582e-09
GO:1901564	organonitrogen compound metabolic process	2029	10487	2.20208e-11	5.76504e-09
GO:0006732	coenzyme metabolic process	463	2051	1.84154e-10	4.63573e-08
GO:0043937	regulation of sporulation	39	82	2.58463e-10	6.26534e-08
GO:0042173	regulation of sporulation resulting in formation of a cellular spore	38	79	2.88349e-10	6.74016e-08
GO:1901605	alpha-amino acid metabolic process	438	1937	4.68714e-10	1.05784e-07
GO:0006793	phosphorus metabolic process	1150	5725	1.0537e-09	2.29882e-07
GO:0008652	cellular amino acid biosynthetic process	336	1457	6.32667e-09	1.33574e-06
GO:0044272	sulfur compound biosynthetic process	284	1205	1.14192e-08	2.33559e-06
GO:0033013	tetrapyrrole metabolic process	223	912	2.01264e-08	3.99173e-06
GO:0006796	phosphate-containing compound metabolic process	1073	5379	2.1179e-08	4.07695e-06
GO:0006520	cellular amino acid metabolic process	508	2360	2.62854e-08	4.91537e-06
GO:0019682	glyceraldehyde-3-phosphate metabolic process	61	178	3.48244e-08	6.33127e-06
GO:0009108	coenzyme biosynthetic process	377	1694	5.14012e-08	9.09246e-06
GO:1901607	alpha-amino acid biosynthetic process	314	1377	6.38281e-08	1.09935e-05
GO:0044282	small molecule catabolic process	303	1325	8.23611e-08	1.38219e-05
GO:0019740	nitrogen utilization	38	94	1.07145e-07	1.75317e-05
GO:0033014	tetrapyrrole biosynthetic process	205	848	1.81999e-07	2.90533e-05
GO:0046108	uridine metabolic process	24	48	2.14469e-07	3.34214e-05
GO:0006790	sulfur compound metabolic process	408	1878	2.40461e-07	3.66005e-05
GO:0006778	porphyrin-containing compound metabolic process	168	675	3.31141e-07	4.92572e-05
GO:0009765	photosynthesis, light harvesting	31	73	4.26184e-07	6.1986e-05
GO:0009657	plastid organization	79	269	6.92162e-07	9.84827e-05
GO:0009233	menaquinone metabolic process	117	441	7.22501e-07	9.8516e-05
GO:0009234	menaquinone biosynthetic process	117	441	7.22501e-07	9.8516e-05
GO:0009416	response to light stimulus	179	738	8.51918e-07	0.000113386
GO:0009637	response to blue light	31	75	8.70926e-07	0.000113386
GO:0009081	branched-chain amino acid metabolic process	72	240	8.83523e-07	0.000113386
GO:1901565	organonitrogen compound catabolic process	349	1595	9.10527e-07	0.000114604
GO:0009735	response to cytokinin	57	177	9.95546e-07	0.000122941
GO:0044237	cellular metabolic process	4185	23308	1.06902e-06	0.000129569
GO:1901617	organic hydroxy compound biosynthetic process	96	349	1.27851e-06	0.000152142
GO:0009056	catabolic process	959	4866	1.31588e-06	0.000153793
GO:0072330	monocarboxylic acid biosynthetic process	253	1113	1.56532e-06	0.000179737
GO:0006779	porphyrin-containing compound biosynthetic process	151	610	1.77121e-06	0.000199871
GO:0000045	autophagosome assembly	24	53	2.11532e-06	0.000234657
GO:0006213	pyrimidine nucleoside metabolic process	38	104	2.15351e-06	0.000234912
GO:1901615	organic hydroxy compound metabolic process	185	778	2.19856e-06	0.000235895
GO:0006970	response to osmotic stress	120	466	2.63573e-06	0.000278239
GO:0046131	pyrimidine ribonucleoside metabolic process	33	86	2.8597e-06	0.000297091
GO:0010207	photosystem II assembly	21	44	3.20924e-06	0.000328195
GO:1901566	organonitrogen compound biosynthetic process	1233	6408	3.72257e-06	0.000374834
GO:0006808	regulation of nitrogen utilization	31	80	4.45243e-06	0.000441533
GO:0019637	organophosphate metabolic process	548	2678	5.82313e-06	0.000568842
GO:0046395	carboxylic acid catabolic process	228	1006	6.27431e-06	0.000597332
GO:0009063	cellular amino acid catabolic process	153	633	6.29732e-06	0.000597332
GO:0043648	dicarboxylic acid metabolic process	140	571	7.03081e-06	0.00065738
GO:0016054	organic acid catabolic process	229	1014	7.73605e-06	0.000713133
GO:0022603	regulation of anatomical structure morphogenesis	99	377	7.88335e-06	0.000716618
GO:0009314	response to radiation	192	829	8.38111e-06	0.000751429
GO:1901606	alpha-amino acid catabolic process	144	595	1.08103e-05	0.00095613
GO:0042548	regulation of photosynthesis, light reaction	17	34	1.2696e-05	0.00110794
GO:0030435	sporulation resulting in formation of a cellular spore	46	144	1.32896e-05	0.00114448
GO:0009064	glutamine family amino acid metabolic process	105	410	1.3783e-05	0.00115375
GO:0019464	glycine decarboxylation via glycine cleavage system	14	25	1.39261e-05	0.00115375
GO:0019852	L-ascorbic acid metabolic process	14	25	1.39261e-05	0.00115375
GO:0042398	cellular modified amino acid biosynthetic process	85	317	1.4427e-05	0.00118031
GO:0009235	cobalamin metabolic process	61	209	1.48801e-05	0.00120234
GO:0072527	pyrimidine-containing compound metabolic process	141	584	1.50826e-05	0.00120385
GO:0006720	isoprenoid metabolic process	158	668	1.58364e-05	0.00124879
GO:0009991	response to extracellular stimulus	120	483	1.61634e-05	0.0012594
GO:0009066	aspartate family amino acid metabolic process	177	763	1.67937e-05	0.00129312
GO:0019954	asexual reproduction	156	659	1.70484e-05	0.00129746
GO:0009236	cobalamin biosynthetic process	60	206	1.86274e-05	0.00140134
GO:0009987	cellular process	5055	28629	1.94228e-05	0.00144457
GO:0006098	pentose-phosphate shunt	35	101	2.02751e-05	0.00149102
GO:0030436	asexual sporulation	114	457	2.14664e-05	0.00156108
GO:0009266	response to temperature stimulus	170	732	2.28536e-05	0.0016437
GO:0019853	L-ascorbic acid biosynthetic process	13	23	2.48833e-05	0.00177023
GO:0006546	glycine catabolic process	14	26	2.53577e-05	0.00178458
GO:0071496	cellular response to external stimulus	101	397	2.64945e-05	0.00184475
GO:0009767	photosynthetic electron transport chain	49	161	3.00814e-05	0.00207245
GO:0006631	fatty acid metabolic process	177	771	3.11507e-05	0.00212376
GO:0036068	light-independent chlorophyll biosynthetic process	7	8	3.15277e-05	0.00212731
GO:0015977	carbon fixation	23	57	3.46707e-05	0.00231551
GO:0008299	isoprenoid biosynthetic process	151	643	3.54181e-05	0.00234153
GO:0009084	glutamine family amino acid biosynthetic process	67	242	3.79593e-05	0.00248443
GO:0006576	cellular biogenic amine metabolic process	109	439	3.94701e-05	0.00255774
GO:0006090	pyruvate metabolic process	116	473	4.04344e-05	0.00259454
GO:0006817	phosphate ion transport	102	406	4.16982e-05	0.00264966
GO:0042952	beta-ketoadipate pathway	49	163	4.28505e-05	0.0026967
GO:0010109	regulation of photosynthesis	20	47	4.49419e-05	0.00280138
GO:0008643	carbohydrate transport	153	656	4.55243e-05	0.00280239
GO:0016051	carbohydrate biosynthetic process	206	923	4.58145e-05	0.00280239
GO:0072524	pyridine-containing compound metabolic process	139	587	4.67759e-05	0.00283471
GO:0044724	single-organism carbohydrate catabolic process	129	538	4.73809e-05	0.00284503
GO:0009768	photosynthesis, light harvesting in photosystem I	9	13	5.05766e-05	0.00300931
GO:0006112	energy reserve metabolic process	54	186	5.20562e-05	0.00306944
GO:0009658	chloroplast organization	56	195	5.33502e-05	0.00311765
GO:1901575	organic substance catabolic process	867	4477	6.1731e-05	0.00354893
GO:0017144	drug metabolic process	219	994	6.18148e-05	0.00354893
GO:0031668	cellular response to extracellular stimulus	98	391	6.40867e-05	0.00364737
GO:0006536	glutamate metabolic process	63	228	6.75668e-05	0.00381228
GO:0006768	biotin metabolic process	96	383	7.54174e-05	0.00421886
GO:0009273	peptidoglycan-based cell wall biogenesis	87	341	8.24052e-05	0.0045707
GO:0031667	response to nutrient levels	99	399	8.90248e-05	0.00489636
GO:0051156	glucose 6-phosphate metabolic process	35	108	9.81393e-05	0.00535268
GO:0009409	response to cold	74	282	0.00010502	0.00568064
GO:0046496	nicotinamide nucleotide metabolic process	122	513	0.000108147	0.00580182
GO:0009102	biotin biosynthetic process	94	377	0.000109171	0.00580915
GO:0015994	chlorophyll metabolic process	127	538	0.000111495	0.00585653
GO:0043934	sporulation	129	548	0.000112581	0.00585653
GO:0046364	monosaccharide biosynthetic process	47	160	0.000112746	0.00585653
GO:0044106	cellular amine metabolic process	109	450	0.000114544	0.00590308
GO:0043650	dicarboxylic acid biosynthetic process	77	297	0.000117732	0.00601998
GO:0042440	pigment metabolic process	164	724	0.000121342	0.00615646
GO:0044710	single-organism metabolic process	2532	13902	0.000126383	0.00636292
GO:0044763	single-organism cellular process	3267	18151	0.000150236	0.00747342
GO:0046292	formaldehyde metabolic process	22	58	0.00015163	0.00747342
GO:0005975	carbohydrate metabolic process	644	3282	0.000151866	0.00747342
GO:0006568	tryptophan metabolic process	36	115	0.000172855	0.00838029
GO:0006586	indolalkylamine metabolic process	36	115	0.000172855	0.00838029
GO:0042594	response to starvation	75	291	0.000174334	0.00838983
GO:0019362	pyridine nucleotide metabolic process	124	529	0.000181742	0.00868249
GO:0006551	leucine metabolic process	22	59	0.000202559	0.00960688
GO:0006820	anion transport	225	1045	0.000207714	0.00970046
GO:0044248	cellular catabolic process	766	3961	0.000208169	0.00970046
GO:0010035	response to inorganic substance	219	1014	0.000208978	0.00970046
GO:0005996	monosaccharide metabolic process	141	616	0.000215648	0.00993957
GO:0046351	disaccharide biosynthetic process	26	75	0.000222905	0.0102022
GO:0006066	alcohol metabolic process	129	558	0.000253205	0.0114308
GO:0032544	plastid translation	9	15	0.000253242	0.0114308
GO:0042816	vitamin B6 metabolic process	30	92	0.00026421	0.0117636
GO:0042819	vitamin B6 biosynthetic process	30	92	0.00026421	0.0117636
GO:0009312	oligosaccharide biosynthetic process	83	333	0.000268223	0.0118616
GO:0009624	response to nematode	23	64	0.000276407	0.0120514
GO:0008614	pyridoxine metabolic process	28	84	0.000276888	0.0120514
GO:0009853	photorespiration	34	109	0.00027804	0.0120514
GO:0046148	pigment biosynthetic process	147	650	0.000284625	0.0122557
GO:0031669	cellular response to nutrient levels	77	305	0.000287996	0.0123198
GO:0046686	response to cadmium ion	61	230	0.000296521	0.0126022
GO:0042135	neurotransmitter catabolic process	7	10	0.000341141	0.014405
GO:0009083	branched-chain amino acid catabolic process	24	69	0.000361554	0.0150724
GO:0009644	response to high light intensity	24	69	0.000361554	0.0150724
GO:0044723	single-organism carbohydrate metabolic process	410	2038	0.000377384	0.0156328
GO:0007600	sensory perception	67	261	0.000420084	0.0172921
GO:0010143	cutin biosynthetic process	11	22	0.000445321	0.0182036
GO:0010227	floral organ abscission	8	13	0.000450571	0.0182036
GO:0042549	photosystem II stabilization	8	13	0.000450571	0.0182036
GO:0046165	alcohol biosynthetic process	54	201	0.000454719	0.0182082
GO:0005992	trehalose biosynthetic process	22	62	0.000456249	0.0182082
GO:0043094	cellular metabolic compound salvage	64	248	0.000478709	0.0189888
GO:0015718	monocarboxylic acid transport	101	427	0.000488383	0.0192558
GO:0015711	organic anion transport	172	786	0.000502407	0.0196902
GO:0015995	chlorophyll biosynthetic process	113	487	0.000508752	0.0198201
GO:0018106	peptidyl-histidine phosphorylation	15	36	0.000521608	0.0202007
GO:0070370	cellular heat acclimation	6	8	0.000545728	0.0209881
GO:1901135	carbohydrate derivative metabolic process	583	2988	0.000548353	0.0209881
GO:0019318	hexose metabolic process	116	503	0.000551589	0.0209893
GO:0015749	monosaccharide transport	69	273	0.000555452	0.0210141
GO:0009112	nucleobase metabolic process	34	113	0.000581146	0.0218598
GO:0016310	phosphorylation	627	3233	0.000618128	0.023118
GO:0042402	cellular biogenic amine catabolic process	40	140	0.00064627	0.0240332
GO:0006644	phospholipid metabolic process	135	601	0.000653952	0.0240813
GO:0009267	cellular response to starvation	67	265	0.000654922	0.0240813
GO:0009651	response to salt stress	85	352	0.000667836	0.0244189
GO:0034440	lipid oxidation	31	101	0.00068563	0.0247258
GO:0044262	cellular carbohydrate metabolic process	248	1188	0.000691282	0.0247258
GO:0006522	alanine metabolic process	18	48	0.000691341	0.0247258
GO:0009078	pyruvate family amino acid metabolic process	18	48	0.000691341	0.0247258
GO:0008654	phospholipid biosynthetic process	111	481	0.000697048	0.0247945
GO:0009793	embryo development ending in seed dormancy	87	363	0.000747082	0.0263479
GO:0009308	amine metabolic process	117	512	0.000748773	0.0263479
GO:0008152	metabolic process	4787	27160	0.000770733	0.0269756
GO:0042221	response to chemical	766	4008	0.000793121	0.0276116
GO:0010038	response to metal ion	133	594	0.000814167	0.0281943
GO:0042430	indole-containing compound metabolic process	42	151	0.000874895	0.0301378
GO:0010205	photoinhibition	8	14	0.000891667	0.0303956
GO:0043155	negative regulation of photosynthesis, light reaction	8	14	0.000891667	0.0303956
GO:0006566	threonine metabolic process	47	174	0.000900904	0.0305514
GO:0006549	isoleucine metabolic process	32	107	0.0009291	0.0313451
GO:0000097	sulfur amino acid biosynthetic process	75	307	0.000943209	0.0315302
GO:0046185	aldehyde catabolic process	19	53	0.000944219	0.0315302
GO:0080167	response to karrikin	22	65	0.000951364	0.0316075
GO:0009071	serine family amino acid catabolic process	21	61	0.000959036	0.031662
GO:0035966	response to topologically incorrect protein	28	90	0.000962681	0.031662
GO:0008615	pyridoxine biosynthetic process	26	82	0.00105308	0.0344619
GO:0006739	NADP metabolic process	37	130	0.00108855	0.0353162
GO:0006544	glycine metabolic process	39	139	0.00109434	0.0353162
GO:0034219	carbohydrate transmembrane transport	25	78	0.00109537	0.0353162
GO:0042180	cellular ketone metabolic process	220	1050	0.00110549	0.0354233
GO:0015698	inorganic anion transport	127	568	0.00110951	0.0354233
GO:0009640	photomorphogenesis	24	74	0.00113432	0.0360396
GO:0009310	amine catabolic process	40	144	0.0011752	0.037158
GO:0009639	response to red or far red light	50	190	0.00118215	0.0371979
GO:0072528	pyrimidine-containing compound biosynthetic process	106	463	0.00120103	0.0376113
GO:0042133	neurotransmitter metabolic process	21	62	0.00121656	0.0379161
GO:0010114	response to red light	19	54	0.00122308	0.0379386
GO:0035384	thioester biosynthetic process	50	191	0.00133634	0.0410247
GO:0071616	acyl-CoA biosynthetic process	50	191	0.00133634	0.0410247
GO:0006563	L-serine metabolic process	57	224	0.00134137	0.0410247
GO:0048511	rhythmic process	54	210	0.00137116	0.0417281
GO:0015968	stringent response	12	28	0.00139145	0.0417281
GO:0090407	organophosphate biosynthetic process	351	1754	0.00139206	0.0417281
GO:0033522	histone H2A ubiquitination	6	9	0.00139625	0.0417281
GO:1902347	response to strigolactone	6	9	0.00139625	0.0417281
GO:0009311	oligosaccharide metabolic process	104	455	0.00140269	0.0417299
GO:0009838	abscission	9	18	0.00149262	0.0442045
GO:0046942	carboxylic acid transport	151	696	0.00153038	0.0451187
GO:0006721	terpenoid metabolic process	78	327	0.00155427	0.0451822
GO:0006986	response to unfolded protein	20	59	0.00155699	0.0451822
GO:0016126	sterol biosynthetic process	26	84	0.00155807	0.0451822
GO:0009642	response to light intensity	40	146	0.00156015	0.0451822
GO:0006526	arginine biosynthetic process	13	32	0.00160826	0.0457197
GO:0019253	reductive pentose-phosphate cycle	13	32	0.00160826	0.0457197
GO:0019685	photosynthesis, dark reaction	13	32	0.00160826	0.0457197
GO:0071324	cellular response to disaccharide stimulus	8	15	0.0016213	0.0457197
GO:0015849	organic acid transport	151	697	0.00162498	0.0457197
GO:0006552	leucine catabolic process	7	12	0.00162761	0.0457197
GO:0009052	pentose-phosphate shunt, non-oxidative branch	7	12	0.00162761	0.0457197
GO:0009617	response to bacterium	98	427	0.00164811	0.0460977
GO:0055086	nucleobase-containing small molecule metabolic process	414	2100	0.00166278	0.0463102
GO:1901661	quinone metabolic process	192	912	0.00175739	0.0485321
GO:1901663	quinone biosynthetic process	192	912	0.00175739	0.0485321
GO:0005991	trehalose metabolic process	23	72	0.00178544	0.0490996
GO:0016829	lyase activity	431	1912	1.81317e-11	3.52133e-08	Molecular function
GO:0016740	transferase activity	1838	9695	3.11139e-11	3.52133e-08
GO:0016830	carbon-carbon lyase activity	157	567	4.27346e-11	3.52133e-08
GO:0048037	cofactor binding	479	2187	1.13988e-10	7.04445e-08
GO:0003824	catalytic activity	3978	22425	9.788e-10	4.83919e-07
GO:0004849	uridine kinase activity	25	47	1.29815e-08	5.34838e-06
GO:0030170	pyridoxal phosphate binding	75	251	1.8955e-07	6.69383e-05
GO:0019206	nucleoside kinase activity	27	60	3.12106e-07	9.5078e-05
GO:0016773	phosphotransferase activity, alcohol group as acceptor	614	3055	3.46158e-07	9.5078e-05
GO:0016853	isomerase activity	294	1343	5.17031e-07	0.00012781
GO:0016301	kinase activity	667	3358	5.77492e-07	0.000129778
GO:0016831	carboxy-lyase activity	101	379	8.24023e-07	0.000157224
GO:0000156	phosphorelay response regulator activity	42	119	8.26828e-07	0.000157224
GO:0016772	transferase activity, transferring phosphorus-containing groups	905	4695	9.33965e-07	0.000164912
GO:0004672	protein kinase activity	505	2503	2.63072e-06	0.000411535
GO:0016791	phosphatase activity	178	768	2.79117e-06	0.000411535
GO:0016616	oxidoreductase activity, acting on the CH-OH group of donors, NAD or NADP as acceptor	199	875	2.83014e-06	0.000411535
GO:0016614	oxidoreductase activity, acting on CH-OH group of donors	224	1011	4.86263e-06	0.000652983
GO:0060089	molecular transducer activity	109	432	5.01888e-06	0.000652983
GO:0016620	oxidoreductase activity, acting on the aldehyde or oxo group of donors, NAD or NADP as acceptor	90	346	9.02762e-06	0.00111581
GO:0004871	signal transducer activity	133	561	1.52376e-05	0.00179368
GO:0047570	3-oxoadipate enol-lactonase activity	49	162	1.60807e-05	0.00180689
GO:0004794	L-threonine ammonia-lyase activity	18	39	1.87656e-05	0.00201689
GO:0042578	phosphoric ester hydrolase activity	204	927	1.96004e-05	0.00201884
GO:0038023	signaling receptor activity	97	387	2.13455e-05	0.00205427
GO:0016903	oxidoreductase activity, acting on the aldehyde or oxo group of donors	108	441	2.21277e-05	0.00205427
GO:0008144	drug binding	538	2735	2.30166e-05	0.00205427
GO:0004872	receptor activity	103	417	2.32684e-05	0.00205427
GO:0016769	transferase activity, transferring nitrogenous groups	57	200	2.44531e-05	0.00208441
GO:0008962	phosphatidylglycerophosphatase activity	11	18	2.96349e-05	0.00244192
GO:0008483	transaminase activity	55	193	3.36694e-05	0.00252508
GO:0019203	carbohydrate phosphatase activity	25	66	3.39445e-05	0.00252508
GO:0019843	rRNA binding	103	421	3.52044e-05	0.00252508
GO:0015144	carbohydrate transmembrane transporter activity	113	471	3.74325e-05	0.00252508
GO:1901476	carbohydrate transporter activity	113	471	3.74325e-05	0.00252508
GO:0008514	organic anion transmembrane transporter activity	145	632	3.77601e-05	0.00252508
GO:0004673	protein histidine kinase activity	47	158	3.77945e-05	0.00252508
GO:0031409	pigment binding	9	13	3.94294e-05	0.00256499
GO:0016860	intramolecular oxidoreductase activity	85	340	7.29498e-05	0.00462271
GO:0016775	phosphotransferase activity, nitrogenous group as acceptor	47	162	7.48012e-05	0.00462271
GO:0070205	2-succinyl-6-hydroxy-2,4-cyclohexadiene-1-carboxylate synthase activity	51	181	8.73214e-05	0.00526484
GO:0050662	coenzyme binding	277	1339	8.98826e-05	0.00529023
GO:0015294	solute:cation symporter activity	74	289	9.20997e-05	0.00529466
GO:0004795	threonine synthase activity	13	26	9.80107e-05	0.00550642
GO:0051119	sugar transmembrane transporter activity	101	422	0.000102905	0.00554801
GO:0016832	aldehyde-lyase activity	24	66	0.00010324	0.00554801
GO:0048001	erythrose-4-phosphate dehydrogenase activity	11	20	0.000112421	0.00591287
GO:0015145	monosaccharide transmembrane transporter activity	69	269	0.000146858	0.00756321
GO:0046943	carboxylic acid transmembrane transporter activity	132	583	0.00015071	0.00760316
GO:0005342	organic acid transmembrane transporter activity	132	584	0.000162899	0.00805372
GO:0005057	receptor signaling protein activity	63	242	0.000178457	0.00864993
GO:0015293	symporter activity	76	305	0.000189079	0.00898853
GO:0016627	oxidoreductase activity, acting on the CH-CH group of donors	128	566	0.000197767	0.00922415
GO:0016491	oxidoreductase activity	923	4971	0.000207397	0.00949419
GO:0000155	phosphorelay sensor kinase activity	32	102	0.000211845	0.00952146
GO:0070279	vitamin B6 binding	36	120	0.000239973	0.0105931
GO:0042802	identical protein binding	152	693	0.000245755	0.010658
GO:0008509	anion transmembrane transporter activity	254	1235	0.000250231	0.010665
GO:0016717	oxidoreductase activity, acting on paired donors, with oxidation of a pair of donors resulting in the reduction of molecular oxygen to two molecules of water	12	25	0.000296947	0.0124416
GO:0015114	phosphate ion transmembrane transporter activity	194	918	0.00031516	0.0129846
GO:0015295	solute:proton symporter activity	64	252	0.00033379	0.0135204
GO:0008028	monocarboxylic acid transmembrane transporter activity	97	415	0.000339105	0.0135204
GO:0004029	aldehyde dehydrogenase (NAD) activity	25	75	0.000360807	0.0141574
GO:0016703	oxidoreductase activity, acting on single donors with incorporation of molecular oxygen, incorporation of one atom of oxygen (internal monooxygenases or internal mixed function oxidases)	15	36	0.000373677	0.0142271
GO:0003825	alpha,alpha-trehalose-phosphate synthase (UDP-forming) activity	10	19	0.000374095	0.0142271
GO:0004764	shikimate 3-dehydrogenase (NADP+) activity	17	44	0.000452868	0.016962
GO:0003997	acyl-CoA oxidase activity	6	8	0.000460304	0.0169831
GO:0009881	photoreceptor activity	14	33	0.000467205	0.0169843
GO:0004020	adenylylsulfate kinase activity	21	60	0.000497955	0.0178398
GO:0050308	sugar-phosphatase activity	13	30	0.000580072	0.0200984
GO:0008187	poly-pyrimidine tract binding	16	41	0.000580441	0.0200984
GO:0015103	inorganic anion transmembrane transporter activity	211	1020	0.00058539	0.0200984
GO:0004022	alcohol dehydrogenase (NAD) activity	27	86	0.000628928	0.0212381
GO:0047343	glucose-1-phosphate cytidylyltransferase activity	10	20	0.000635769	0.0212381
GO:0036094	small molecule binding	1488	8278	0.000647543	0.021343
GO:0010277	chlorophyllide a oxygenase [overall] activity	7	11	0.000659643	0.0214558
GO:0047918	GDP-mannose 3,5-epimerase activity	5	6	0.000689138	0.022124
GO:0008266	poly(U) RNA binding	15	38	0.000742796	0.0235409
GO:0008336	gamma-butyrobetaine dioxygenase activity	4	4	0.000795415	0.0239789
GO:0046857	oxidoreductase activity, acting on other nitrogenous compounds as donors, with NAD or NADP as acceptor	4	4	0.000795415	0.0239789
GO:0047066	phospholipid-hydroperoxide glutathione peroxidase activity	4	4	0.000795415	0.0239789
GO:0070330	aromatase activity	4	4	0.000795415	0.0239789
GO:0050897	cobalt ion binding	17	46	0.000824077	0.0245436
GO:0070566	adenylyltransferase activity	69	286	0.000932387	0.0274388
GO:0048472	threonine-phosphate decarboxylase activity	23	71	0.000954382	0.0277557
GO:0004783	sulfite reductase (NADPH) activity	10	21	0.00103171	0.0296557
GO:0004400	histidinol-phosphate transaminase activity	23	72	0.00118227	0.0335927
GO:0016841	ammonia-lyase activity	28	94	0.00126021	0.0349387
GO:0016668	oxidoreductase activity, acting on a sulfur group of donors, NAD(P) as acceptor	57	230	0.00127126	0.0349387
GO:0003983	UTP:glucose-1-phosphate uridylyltransferase activity	11	25	0.00131321	0.0349387
GO:0004332	fructose-bisphosphate aldolase activity	11	25	0.00131321	0.0349387
GO:0008677	2-dehydropantoate 2-reductase activity	11	25	0.00131321	0.0349387
GO:0033612	receptor serine/threonine kinase binding	14	36	0.00131444	0.0349387
GO:0016885	ligase activity, forming carbon-carbon bonds	24	77	0.00137172	0.0359802
GO:0018467	formaldehyde dehydrogenase activity	15	40	0.00138274	0.0359802
GO:0043212	carbohydrate-exporting ATPase activity	54	218	0.00169336	0.0436041
GO:0015112	nitrate transmembrane transporter activity	56	228	0.00173275	0.0441584
GO:0051287	NAD binding	138	650	0.00176607	0.0445482
GO:0045303	diaminobutyrate-2-oxoglutarate transaminase activity	9	19	0.0019334	0.0482763
