# Supplementary material for: Full-length RNA sequencing reveals the mechanisms by which an TSWV–HCRV complex suppresses plant basal resistance
Source: Front Plant Sci. 2023 Mar 22;14:1108552. doi: 10.3389/fpls.2023.1108552 (PMC10074851; doi:10.3389/fpls.2023.1108552)
Supplement: Supplementary file 3 [file Table_3.xlsx]

## Sheet: Table S3
Table S3 Go enrichment results of genes associated with infection of TSWV-HCRV complex.
GO ID	Description	H7-vs-HT7 (5976)	All (37173)	pvalue	p.adjust
GO:0003735	structural constituent of ribosome	436	1329	3.19804e-53	7.54737e-50	Molecular function
GO:0005198	structural molecule activity	553	2041	7.18875e-39	8.48273e-36
GO:0019843	rRNA binding	146	421	5.19536e-21	4.08702e-18
GO:0016829	lyase activity	451	1912	1.57671e-18	9.30257e-16
GO:0016874	ligase activity	250	926	9.34257e-18	4.40969e-15
GO:0016830	carbon-carbon lyase activity	167	567	6.66769e-16	2.62263e-13
GO:0004812	aminoacyl-tRNA ligase activity	80	223	4.57147e-13	1.54124e-10
GO:0036094	small molecule binding	1541	8278	1.10823e-12	3.26929e-10
GO:0016875	ligase activity, forming carbon-oxygen bonds	101	320	4.07776e-12	9.62352e-10
GO:0016876	ligase activity, forming aminoacyl-tRNA and related compounds	101	320	4.07776e-12	9.62352e-10
GO:0048037	cofactor binding	469	2187	6.66678e-12	1.43033e-09
GO:0043168	anion binding	1471	7939	2.03985e-11	4.0117e-09
GO:0016831	carboxy-lyase activity	112	379	3.01407e-11	5.4717e-09
GO:0035639	purine ribonucleoside triphosphate binding	1221	6518	1.39218e-10	2.34682e-08
GO:0008144	drug binding	560	2735	1.58397e-10	2.38424e-08
GO:0000166	nucleotide binding	1451	7876	1.61643e-10	2.38424e-08
GO:0016853	isomerase activity	303	1343	1.79686e-10	2.49446e-08
GO:1901265	nucleoside phosphate binding	1451	7881	1.94051e-10	2.54423e-08
GO:0004497	monooxygenase activity	141	526	2.1406e-10	2.65885e-08
GO:0004779	sulfate adenylyltransferase activity	36	77	2.80102e-10	3.14781e-08
GO:0004781	sulfate adenylyltransferase (ATP) activity	36	77	2.80102e-10	3.14781e-08
GO:0005524	ATP binding	1137	6047	3.10311e-10	3.32879e-08
GO:0097367	carbohydrate derivative binding	1295	7034	2.91196e-09	2.98792e-07
GO:0003824	catalytic activity	3806	22425	3.14671e-09	3.09427e-07
GO:0016491	oxidoreductase activity	942	4971	3.34347e-09	3.15623e-07
GO:0016879	ligase activity, forming carbon-nitrogen bonds	101	364	1.1033e-08	1.00146e-06
GO:0001882	nucleoside binding	1255	6847	1.62555e-08	1.42085e-06
GO:0001883	purine nucleoside binding	1247	6814	2.64222e-08	2.15022e-06
GO:0032550	purine ribonucleoside binding	1247	6814	2.64222e-08	2.15022e-06
GO:0032549	ribonucleoside binding	1249	6834	3.47586e-08	2.72711e-06
GO:0016002	sulfite reductase activity	21	38	3.58222e-08	2.72711e-06
GO:0004736	pyruvate carboxylase activity	18	30	6.06416e-08	4.47232e-06
GO:0032553	ribonucleotide binding	1248	6848	6.71245e-08	4.67693e-06
GO:0004847	urea carboxylase activity	20	36	6.73796e-08	4.67693e-06
GO:0016717	oxidoreductase activity, acting on paired donors, with oxidation of a pair of donors resulting in the reduction of molecular oxygen to two molecules of water	16	25	9.20264e-08	6.20521e-06
GO:0017076	purine nucleotide binding	1239	6807	1.00198e-07	6.56855e-06
GO:0004823	leucine-tRNA ligase activity	17	28	1.11287e-07	7.09833e-06
GO:0032555	purine ribonucleotide binding	1234	6787	1.36605e-07	8.48388e-06
GO:0016772	transferase activity, transferring phosphorus-containing groups	878	4695	1.45399e-07	8.79852e-06
GO:0008948	oxaloacetate decarboxylase activity	25	54	1.83874e-07	1.08486e-05
GO:0016668	oxidoreductase activity, acting on a sulfur group of donors, NAD(P) as acceptor	68	230	2.02996e-07	1.16847e-05
GO:0000156	phosphorelay response regulator activity	42	119	2.46403e-07	1.38455e-05
GO:0030554	adenyl nucleotide binding	1153	6334	3.22356e-07	1.76921e-05
GO:0032559	adenyl ribonucleotide binding	1148	6316	4.65832e-07	2.49855e-05
GO:0003746	translation elongation factor activity	48	149	8.12722e-07	4.21191e-05
GO:0043767	pyrrolysyl-tRNA synthetase activity	12	17	8.20965e-07	4.21191e-05
GO:0016614	oxidoreductase activity, acting on CH-OH group of donors	220	1011	9.78537e-07	4.9135e-05
GO:0070566	adenylyltransferase activity	78	286	1.01593e-06	4.995e-05
GO:0051536	iron-sulfur cluster binding	147	629	1.1071e-06	5.33217e-05
GO:0031071	cysteine desulfurase activity	27	66	1.28265e-06	6.05409e-05
GO:0016884	carbon-nitrogen ligase activity, with glutamine as amido-N-donor	50	160	1.33808e-06	6.19191e-05
GO:0004822	isoleucine-tRNA ligase activity	14	23	1.45027e-06	6.54878e-05
GO:0051540	metal cluster binding	147	632	1.4707e-06	6.54878e-05
GO:0016616	oxidoreductase activity, acting on the CH-OH group of donors, NAD or NADP as acceptor	193	875	1.77641e-06	7.76355e-05
GO:0047570	3-oxoadipate enol-lactonase activity	50	162	2.00446e-06	8.60097e-05
GO:0004794	L-threonine ammonia-lyase activity	19	39	2.07517e-06	8.74538e-05
GO:0004673	protein histidine kinase activity	49	158	2.16607e-06	8.96831e-05
GO:0016703	oxidoreductase activity, acting on single donors with incorporation of molecular oxygen, incorporation of one atom of oxygen (internal monooxygenases or internal mixed function oxidases)	18	36	2.38714e-06	9.71319e-05
GO:0047465	N-acylglucosamine-6-phosphate 2-epimerase activity	9	11	2.87325e-06	0.00011493
GO:0004829	threonine-tRNA ligase activity	14	24	2.96329e-06	0.000116556
GO:0004824	lysine-tRNA ligase activity	15	27	3.02479e-06	0.000117025
GO:0000049	tRNA binding	38	113	3.46217e-06	0.000131786
GO:0016627	oxidoreductase activity, acting on the CH-CH group of donors	132	566	4.2497e-06	0.000159195
GO:0016775	phosphotransferase activity, nitrogenous group as acceptor	49	162	4.74501e-06	0.000174972
GO:0016835	carbon-oxygen lyase activity	191	878	5.03749e-06	0.0001829
GO:0016709	oxidoreductase activity, acting on paired donors, with incorporation or reduction of molecular oxygen, NAD(P)H as one donor, and incorporation of one atom of oxygen	93	371	5.28194e-06	0.00018887
GO:0004820	glycine-tRNA ligase activity	13	22	5.54864e-06	0.000195445
GO:0003949	1-(5-phosphoribosyl)-5-[(5-phosphoribosylamino)methylideneamino]imidazole-4-carboxamide isomerase activity	14	25	5.73464e-06	0.000196583
GO:0016791	phosphatase activity	170	768	5.74756e-06	0.000196583
GO:0033806	fluorothreonine transaldolase activity	10	14	6.11083e-06	0.000206022
GO:0050662	coenzyme binding	275	1339	6.68747e-06	0.000222288
GO:0016667	oxidoreductase activity, acting on a sulfur group of donors	132	571	6.78566e-06	0.000222419
GO:0003747	translation release factor activity	30	83	7.0605e-06	0.000225173
GO:0008079	translation termination factor activity	30	83	7.0605e-06	0.000225173
GO:0004742	dihydrolipoyllysine-residue acetyltransferase activity	17	35	7.52571e-06	0.000230658
GO:0016418	S-acetyltransferase activity	17	35	7.52571e-06	0.000230658
GO:0030523	dihydrolipoamide S-acyltransferase activity	17	35	7.52571e-06	0.000230658
GO:0016763	transferase activity, transferring pentosyl groups	63	229	7.7823e-06	0.000235465
GO:0015081	sodium ion transmembrane transporter activity	40	126	9.56847e-06	0.000285843
GO:0004795	threonine synthase activity	14	26	1.05816e-05	0.000312158
GO:0070205	2-succinyl-6-hydroxy-2,4-cyclohexadiene-1-carboxylate synthase activity	52	181	1.26496e-05	0.000368555
GO:0008967	phosphoglycolate phosphatase activity	44	145	1.28781e-05	0.000370638
GO:0016860	intramolecular oxidoreductase activity	85	340	1.45374e-05	0.000413354
GO:0016841	ammonia-lyase activity	32	94	1.48961e-05	0.00041851
GO:0004826	phenylalanine-tRNA ligase activity	15	30	1.66385e-05	0.00045659
GO:0050308	sugar-phosphatase activity	15	30	1.66385e-05	0.00045659
GO:0004791	thioredoxin-disulfide reductase activity	45	151	1.72097e-05	0.000466838
GO:0008483	transaminase activity	54	193	1.9924e-05	0.000534326
GO:0016301	kinase activity	625	3358	2.05944e-05	0.000541078
GO:0004783	sulfite reductase (NADPH) activity	12	21	2.06343e-05	0.000541078
GO:0018784	(S)-2-haloacid dehalogenase activity	16	34	2.3078e-05	0.000598507
GO:0016903	oxidoreductase activity, acting on the aldehyde or oxo group of donors	104	441	2.57494e-05	0.000660529
GO:0016840	carbon-nitrogen lyase activity	46	158	2.69035e-05	0.000682712
GO:0016769	transferase activity, transferring nitrogenous groups	55	200	2.86193e-05	0.000718528
GO:0016740	transferase activity	1684	9695	3.27505e-05	0.000813591
GO:0004832	valine-tRNA ligase activity	16	35	3.61747e-05	0.000871146
GO:0016824	hydrolase activity, acting on acid halide bonds	16	35	3.61747e-05	0.000871146
GO:0019120	hydrolase activity, acting on acid halide bonds, in C-halide compounds	16	35	3.61747e-05	0.000871146
GO:0016885	ligase activity, forming carbon-carbon bonds	27	77	3.71687e-05	0.000886043
GO:0016705	oxidoreductase activity, acting on paired donors, with incorporation or reduction of molecular oxygen	193	918	3.86833e-05	0.000912927
GO:0004825	methionine-tRNA ligase activity	17	39	4.42513e-05	0.00103399
GO:0030170	pyridoxal phosphate binding	65	251	4.49299e-05	0.00103955
GO:0008701	4-hydroxy-2-oxovalerate aldolase activity	8	11	4.62412e-05	0.00105951
GO:0019203	carbohydrate phosphatase activity	24	66	5.04433e-05	0.00114467
GO:0008236	serine-type peptidase activity	157	728	5.30424e-05	0.00118094
GO:0017171	serine hydrolase activity	157	728	5.30424e-05	0.00118094
GO:0000107	imidazoleglycerol-phosphate synthase activity	19	47	5.6961e-05	0.00125634
GO:0016417	S-acyltransferase activity	28	83	5.96539e-05	0.00130355
GO:0016597	amino acid binding	20	51	6.13099e-05	0.00132744
GO:0004337	geranyltranstransferase activity	10	17	7.42403e-05	0.00155227
GO:0050560	aspartate-tRNA(Asn) ligase activity	10	17	7.42403e-05	0.00155227
GO:0004815	aspartate-tRNA ligase activity	11	20	7.4325e-05	0.00155227
GO:0008716	D-alanine-D-alanine ligase activity	11	20	7.4325e-05	0.00155227
GO:0005525	GTP binding	202	980	8.60633e-05	0.00178166
GO:0004124	cysteine synthase activity	24	68	8.74704e-05	0.00179504
GO:0005057	receptor signaling protein activity	62	242	9.24823e-05	0.00188154
GO:0032561	guanyl ribonucleotide binding	206	1004	9.68232e-05	0.00195302
GO:0051082	unfolded protein binding	111	492	0.000100148	0.00200296
GO:0016827	hydrolase activity, acting on acid carbon-phosphorus bonds	15	34	0.000104675	0.0020759
GO:0008135	translation factor activity, RNA binding	90	384	0.000108752	0.00212343
GO:0019001	guanyl nucleotide binding	206	1006	0.000108871	0.00212343
GO:0004088	carbamoyl-phosphate synthase (glutamine-hydrolyzing) activity	19	49	0.000111267	0.00215238
GO:0004821	histidine-tRNA ligase activity	12	24	0.000118033	0.00226469
GO:0016767	geranylgeranyl-diphosphate geranylgeranyltransferase activity	9	15	0.00014063	0.00267651
GO:0016620	oxidoreductase activity, acting on the aldehyde or oxo group of donors, NAD or NADP as acceptor	82	346	0.000145209	0.00274154
GO:0052689	carboxylic ester hydrolase activity	110	492	0.000155915	0.00287717
GO:0004738	pyruvate dehydrogenase activity	20	54	0.000155944	0.00287717
GO:0004834	tryptophan synthase activity	15	35	0.00015605	0.00287717
GO:0019238	cyclohydrolase activity	13	28	0.000160513	0.00293652
GO:0016836	hydro-lyase activity	102	451	0.000169268	0.00307286
GO:0016773	phosphotransferase activity, alcohol group as acceptor	562	3055	0.000183211	0.00330059
GO:0003983	UTP:glucose-1-phosphate uridylyltransferase activity	12	25	0.000193819	0.00346526
GO:0042132	fructose 1,6-bisphosphate 1-phosphatase activity	7	10	0.000211071	0.00374532
GO:0016859	cis-trans isomerase activity	70	289	0.000216911	0.00382022
GO:0008801	beta-phosphoglucomutase activity	15	36	0.000227931	0.00398457
GO:0004871	signal transducer activity	122	561	0.000238243	0.00412298
GO:0016168	chlorophyll binding	45	167	0.000239343	0.00412298
GO:0004816	asparagine-tRNA ligase activity	10	19	0.000258221	0.00441595
GO:0031409	pigment binding	8	13	0.000265721	0.00451153
GO:0009381	excinuclease ABC activity	70	292	0.000298695	0.00503326
GO:0016765	transferase activity, transferring alkyl or aryl (other than methyl) groups	69	287	0.000300716	0.00503326
GO:0016638	oxidoreductase activity, acting on the CH-NH2 group of donors	58	232	0.00030409	0.0050539
GO:0042578	phosphoric ester hydrolase activity	188	927	0.000352967	0.00582519
GO:0016671	oxidoreductase activity, acting on a sulfur group of donors, disulfide as acceptor	25	78	0.000357137	0.00585307
GO:0004252	serine-type endopeptidase activity	91	403	0.000386602	0.00629228
GO:0016783	sulfurtransferase activity	28	92	0.000427026	0.00688415
GO:0016832	aldehyde-lyase activity	22	66	0.000428801	0.00688415
GO:0004817	cysteine-tRNA ligase activity	10	20	0.000442117	0.00704997
GO:0016779	nucleotidyltransferase activity	245	1253	0.000497616	0.00785916
GO:0010277	chlorophyllide a oxygenase [overall] activity	7	11	0.000499523	0.00785916
GO:0016744	transferase activity, transferring aldehyde or ketonic groups	28	93	0.000518363	0.00810157
GO:2001070	starch binding	13	31	0.000549627	0.00853369
GO:0004604	phosphoadenylyl-sulfate reductase (thioredoxin) activity	5	6	0.000557233	0.00853942
GO:0047274	galactinol-sucrose galactosyltransferase activity	5	6	0.000557233	0.00853942
GO:0003723	RNA binding	615	3404	0.000574537	0.00874779
GO:0016645	oxidoreductase activity, acting on the CH-NH group of donors	52	208	0.000602222	0.00911054
GO:0004849	uridine kinase activity	17	47	0.000654574	0.00966252
GO:0003743	translation initiation factor activity	62	259	0.000661276	0.00966252
GO:0016672	oxidoreductase activity, acting on a sulfur group of donors, quinone or similar compound as acceptor	4	4	0.000667369	0.00966252
GO:0045174	glutathione dehydrogenase (ascorbate) activity	4	4	0.000667369	0.00966252
GO:0046857	oxidoreductase activity, acting on other nitrogenous compounds as donors, with NAD or NADP as acceptor	4	4	0.000667369	0.00966252
GO:0070330	aromatase activity	4	4	0.000667369	0.00966252
GO:0071889	14-3-3 protein binding	4	4	0.000667369	0.00966252
GO:0019206	nucleoside kinase activity	20	60	0.0007684	0.0110575
GO:0004414	homoserine O-acetyltransferase activity	13	32	0.000790358	0.0113045
GO:0015930	glutamate synthase activity	39	147	0.000828588	0.0117799
GO:0003879	ATP phosphoribosyltransferase activity	9	18	0.000860875	0.0120932
GO:0004089	carbonate dehydratase activity	9	18	0.000860875	0.0120932
GO:0004520	endodeoxyribonuclease activity	94	429	0.000891325	0.0124393
GO:0004332	fructose-bisphosphate aldolase activity	11	25	0.00090132	0.0124393
GO:0018580	nitronate monooxygenase activity	11	25	0.00090132	0.0124393
GO:0003852	2-isopropylmalate synthase activity	6	9	0.000929311	0.0126045
GO:0004410	homocitrate synthase activity	6	9	0.000929311	0.0126045
GO:0043714	(R)-citramalate synthase activity	6	9	0.000929311	0.0126045
GO:0016861	intramolecular oxidoreductase activity, interconverting aldoses and ketoses	31	110	0.000934943	0.0126084
GO:0003913	DNA photolyase activity	8	15	0.000980298	0.0131449
GO:0051748	UTP-monosaccharide-1-phosphate uridylyltransferase activity	12	29	0.00103064	0.0136852
GO:0008964	phosphoenolpyruvate carboxylase activity	7	12	0.00103219	0.0136852
GO:0009881	photoreceptor activity	13	33	0.00111369	0.0146833
GO:0060089	molecular transducer activity	94	432	0.00112314	0.0147256
GO:0019904	protein domain specific binding	41	159	0.0011371	0.0148263
GO:0047134	protein-disulfide reductase activity	14	37	0.00115729	0.0150066
GO:0016851	magnesium chelatase activity	15	41	0.00116917	0.0150778
GO:0045550	geranylgeranyl reductase activity	39	150	0.00125228	0.0160619
GO:0016166	phytoene dehydrogenase activity	35	131	0.00130069	0.0165926
GO:0004672	protein kinase activity	457	2503	0.00132286	0.0167816
GO:0004784	superoxide dismutase activity	11	26	0.00133684	0.0167816
GO:0016721	oxidoreductase activity, acting on superoxide radicals as acceptor	11	26	0.00133684	0.0167816
GO:0003924	GTPase activity	178	897	0.00139935	0.0174734
GO:0043021	ribonucleoprotein complex binding	113	538	0.0014455	0.0179546
GO:0050567	glutaminyl-tRNA synthase (glutamine-hydrolyzing) activity	14	38	0.00156402	0.0193251
GO:0016209	antioxidant activity	121	584	0.00167846	0.0205632
GO:0008686	3,4-dihydroxy-2-butanone-4-phosphate synthase activity	5	7	0.00169037	0.0205632
GO:0098809	nitrite reductase activity	5	7	0.00169037	0.0205632
GO:0004827	proline-tRNA ligase activity	10	23	0.00172075	0.0207193
GO:0004845	uracil phosphoribosyltransferase activity	10	23	0.00172075	0.0207193
GO:1901677	phosphate transmembrane transporter activity	81	369	0.00182366	0.0218469
GO:0016742	hydroxymethyl-, formyl- and related transferase activity	17	51	0.00185772	0.0221425
GO:0003756	protein disulfide isomerase activity	33	124	0.00188376	0.0222284
GO:0016864	intramolecular oxidoreductase activity, transposing S-S bonds	33	124	0.00188376	0.0222284
GO:0016887	ATPase activity	423	2316	0.00192584	0.0226119
GO:0004176	ATP-dependent peptidase activity	62	270	0.00196268	0.0229304
GO:0046408	chlorophyll synthetase activity	6	10	0.00200667	0.0233288
GO:0016307	phosphatidylinositol phosphate kinase activity	13	35	0.00209352	0.0242192
GO:0016866	intramolecular transferase activity	74	334	0.00216165	0.0248853
GO:0047343	glucose-1-phosphate cytidylyltransferase activity	9	20	0.00218966	0.0249366
GO:0048001	erythrose-4-phosphate dehydrogenase activity	9	20	0.00218966	0.0249366
GO:0016881	acid-amino acid ligase activity	29	106	0.0021978	0.0249366
GO:0043022	ribosome binding	90	420	0.00226271	0.0255502
GO:0016639	oxidoreductase activity, acting on the CH-NH2 group of donors, NAD or NADP as acceptor	37	145	0.00233836	0.0262788
GO:0016782	transferase activity, transferring sulfur-containing groups	40	160	0.00239775	0.0268184
GO:0050660	flavin adenine dinucleotide binding	69	309	0.0024266	0.027013
GO:0005351	sugar:proton symporter activity	16	48	0.00249973	0.0276253
GO:0000286	alanine dehydrogenase activity	10	24	0.00252842	0.0276253
GO:0004401	histidinol-phosphatase activity	10	24	0.00252842	0.0276253
GO:0004644	phosphoribosylglycinamide formyltransferase activity	10	24	0.00252842	0.0276253
GO:0004764	shikimate 3-dehydrogenase (NADP+) activity	15	44	0.00263143	0.0286183
GO:0016651	oxidoreductase activity, acting on NAD(P)H	170	865	0.0026678	0.0288807
GO:0004611	phosphoenolpyruvate carboxykinase activity	8	17	0.00273685	0.0293589
GO:0004637	phosphoribosylamine-glycine ligase activity	8	17	0.00273685	0.0293589
GO:0004125	L-seryl-tRNASec selenium transferase activity	4	5	0.00290794	0.030366
GO:0010328	auxin influx transmembrane transporter activity	4	5	0.00290794	0.030366
GO:0016712	oxidoreductase activity, acting on paired donors, with incorporation or reduction of molecular oxygen, reduced flavin or flavoprotein as one donor, and incorporation of one atom of oxygen	4	5	0.00290794	0.030366
GO:0016785	transferase activity, transferring selenium-containing groups	4	5	0.00290794	0.030366
GO:0036381	pyridoxal 5'-phosphate synthase (glutamine hydrolysing) activity	4	5	0.00290794	0.030366
GO:0047652	allantoate deiminase activity	4	5	0.00290794	0.030366
GO:0046961	proton-transporting ATPase activity, rotational mechanism	41	167	0.00304241	0.0314928
GO:0015038	glutathione disulfide oxidoreductase activity	23	80	0.00304253	0.0314928
GO:0008883	glutamyl-tRNA reductase activity	16	49	0.00316581	0.0325751
GO:0038023	signaling receptor activity	83	387	0.00317469	0.0325751
GO:0045181	glutamate synthase activity, NAD(P)H as acceptor	33	128	0.00326948	0.0332032
GO:0004802	transketolase activity	9	21	0.00328981	0.0332032
GO:0070548	L-glutamine aminotransferase activity	9	21	0.00328981	0.0332032
GO:0000310	xanthine phosphoribosyltransferase activity	7	14	0.00332032	0.0332032
GO:0016708	oxidoreductase activity, acting on paired donors, with incorporation or reduction of molecular oxygen, NAD(P)H as one donor, and incorporation of two atoms of oxygen into one donor	7	14	0.00332032	0.0332032
GO:0018618	anthranilate 1,2-dioxygenase (deaminating, decarboxylating) activity	7	14	0.00332032	0.0332032
GO:0002161	aminoacyl-tRNA editing activity	10	25	0.00361315	0.0358279
GO:0008677	2-dehydropantoate 2-reductase activity	10	25	0.00361315	0.0358279
GO:0003989	acetyl-CoA carboxylase activity	19	63	0.00377763	0.0373021
GO:0004425	indole-3-glycerol-phosphate synthase activity	5	8	0.00390957	0.0378139
GO:0004853	uroporphyrinogen decarboxylase activity	5	8	0.00390957	0.0378139
GO:0009679	hexose:proton symporter activity	5	8	0.00390957	0.0378139
GO:0045300	acyl-[acyl-carrier-protein] desaturase activity	5	8	0.00390957	0.0378139
GO:0052745	inositol phosphate phosphatase activity	5	8	0.00390957	0.0378139
GO:0070279	vitamin B6 binding	31	120	0.00413024	0.0390485
GO:0003840	gamma-glutamyltransferase activity	3	3	0.00415304	0.0390485
GO:0004746	riboflavin synthase activity	3	3	0.00415304	0.0390485
GO:0016629	12-oxophytodienoate reductase activity	3	3	0.00415304	0.0390485
GO:0016631	enoyl-[acyl-carrier-protein] reductase activity	3	3	0.00415304	0.0390485
GO:0018759	methenyltetrahydromethanopterin cyclohydrolase activity	3	3	0.00415304	0.0390485
GO:0036374	glutathione hydrolase activity	3	3	0.00415304	0.0390485
GO:0050897	cobalt ion binding	15	46	0.00426741	0.03985
GO:0015037	peptide disulfide oxidoreductase activity	23	82	0.00427206	0.03985
GO:0017111	nucleoside-triphosphatase activity	560	3156	0.00447271	0.0415575
GO:0070402	NADPH binding	14	42	0.00454811	0.041934
GO:0015145	monosaccharide transmembrane transporter activity	60	269	0.00454877	0.041934
GO:0016762	xyloglucan:xyloglucosyl transferase activity	19	64	0.00457697	0.0420298
GO:0016722	oxidoreductase activity, oxidizing metal ions	30	116	0.00464401	0.0423923
GO:0036442	hydrogen-exporting ATPase activity	55	243	0.00465238	0.0423923
GO:0004044	amidophosphoribosyltransferase activity	9	22	0.00478155	0.0430705
GO:0004357	glutamate-cysteine ligase activity	9	22	0.00478155	0.0430705
GO:0017150	tRNA dihydrouridine synthase activity	9	22	0.00478155	0.0430705
GO:0000155	phosphorelay sensor kinase activity	27	102	0.00500169	0.0448475
GO:0004149	dihydrolipoyllysine-residue succinyltransferase activity	10	26	0.00503585	0.0448475
GO:0016751	S-succinyltransferase activity	10	26	0.00503585	0.0448475
GO:0015238	drug transmembrane transporter activity	106	521	0.00548769	0.0485055
GO:0090484	drug transporter activity	106	521	0.00548769	0.0485055
GO:0016421	CoA carboxylase activity	19	65	0.00551057	0.0485259
GO:0043167	ion binding	2268	13566	0.0056138	0.0492512
GO:1901566	organonitrogen compound biosynthetic process	1501	6408	6.23551e-55	3.76812e-51	Biological progress
GO:0043603	cellular amide metabolic process	976	3747	2.53669e-54	7.66461e-51
GO:0043604	amide biosynthetic process	859	3222	9.51153e-52	1.91594e-48
GO:1901564	organonitrogen compound metabolic process	2211	10487	3.25618e-47	4.91928e-44
GO:0043043	peptide biosynthetic process	736	2750	1.59838e-44	1.93181e-41
GO:0006518	peptide metabolic process	787	2998	2.26179e-44	2.278e-41
GO:0015979	photosynthesis	288	775	7.32296e-44	6.32181e-41
GO:0006412	translation	702	2606	2.11284e-43	1.59599e-40
GO:0006082	organic acid metabolic process	981	4166	1.40376e-34	9.42544e-32
GO:0043436	oxoacid metabolic process	975	4143	3.04987e-34	1.80597e-31
GO:0019752	carboxylic acid metabolic process	963	4082	3.28738e-34	1.80597e-31
GO:0044281	small molecule metabolic process	1458	6719	1.16272e-33	5.85524e-31
GO:0006520	cellular amino acid metabolic process	606	2360	6.22018e-31	2.89143e-28
GO:0044283	small molecule biosynthetic process	836	3558	8.72985e-29	3.76818e-26
GO:0009058	biosynthetic process	2741	14256	2.8499e-27	1.14813e-24
GO:0009657	plastid organization	116	269	1.20518e-24	4.55181e-22
GO:0019684	photosynthesis, light reaction	120	285	2.40072e-24	8.53386e-22
GO:0044711	single-organism biosynthetic process	1307	6193	2.63072e-24	8.8319e-22
GO:1901576	organic substance biosynthetic process	2638	13795	6.25772e-24	1.99029e-21
GO:0044249	cellular biosynthetic process	2603	13638	7.38035e-23	2.22997e-20
GO:0051186	cofactor metabolic process	703	3052	1.16042e-21	3.33925e-19
GO:0016053	organic acid biosynthetic process	598	2519	1.73778e-21	4.77336e-19
GO:0046394	carboxylic acid biosynthetic process	594	2502	2.38295e-21	6.26096e-19
GO:1901605	alpha-amino acid metabolic process	478	1937	1.27343e-20	3.2064e-18
GO:0051188	cofactor biosynthetic process	523	2198	4.91049e-19	1.18696e-16
GO:0006091	generation of precursor metabolites and energy	418	1686	1.74782e-18	4.06233e-16
GO:0008652	cellular amino acid biosynthetic process	368	1457	1.06055e-17	2.37367e-15
GO:0006790	sulfur compound metabolic process	450	1878	5.09083e-17	1.09871e-14
GO:1901607	alpha-amino acid biosynthetic process	345	1377	4.10232e-16	8.54838e-14
GO:0006732	coenzyme metabolic process	478	2051	9.41196e-16	1.89588e-13
GO:0044237	cellular metabolic process	4130	23308	1.67935e-15	3.27365e-13
GO:0009658	chloroplast organization	79	195	2.11189e-15	3.98818e-13
GO:0032787	monocarboxylic acid metabolic process	489	2137	1.21607e-14	2.22688e-12
GO:0044271	cellular nitrogen compound biosynthetic process	1946	10236	2.34991e-14	4.17662e-12
GO:0045036	protein targeting to chloroplast	31	46	2.62534e-14	4.40692e-12
GO:0072596	establishment of protein localization to chloroplast	31	46	2.62534e-14	4.40692e-12
GO:0043038	amino acid activation	97	279	1.47193e-13	2.40402e-11
GO:0006418	tRNA aminoacylation for protein translation	93	264	1.91589e-13	3.04677e-11
GO:0006766	vitamin metabolic process	261	1024	2.34976e-13	3.64092e-11
GO:0043039	tRNA aminoacylation	96	277	2.43587e-13	3.67998e-11
GO:0072598	protein localization to chloroplast	31	49	3.50958e-13	5.17278e-11
GO:0006814	sodium ion transport	64	157	6.60717e-13	9.46298e-11
GO:0009110	vitamin biosynthetic process	249	975	6.73354e-13	9.46298e-11
GO:0009108	coenzyme biosynthetic process	393	1694	8.09156e-13	1.1113e-10
GO:0009735	response to cytokinin	69	177	1.08558e-12	1.45781e-10
GO:0045037	protein import into chloroplast stroma	20	25	6.00039e-12	7.75549e-10
GO:0006767	water-soluble vitamin metabolic process	251	1004	6.0319e-12	7.75549e-10
GO:0042364	water-soluble vitamin biosynthetic process	239	955	1.73943e-11	2.18987e-09
GO:0000103	sulfate assimilation	39	79	1.92124e-11	2.3694e-09
GO:0006733	oxidoreduction coenzyme metabolic process	233	929	2.49871e-11	3.01994e-09
GO:0006778	porphyrin-containing compound metabolic process	179	675	4.76245e-11	5.64303e-09
GO:0009765	photosynthesis, light harvesting	36	73	1.1762e-10	1.36688e-08
GO:0008152	metabolic process	4693	27160	1.57017e-10	1.79029e-08
GO:0006779	porphyrin-containing compound biosynthetic process	162	610	3.47546e-10	3.8893e-08
GO:0006549	isoleucine metabolic process	45	107	4.90544e-10	5.38974e-08
GO:0009987	cellular process	4916	28629	5.52068e-10	5.9574e-08
GO:0033013	tetrapyrrole metabolic process	223	912	7.70488e-10	8.16852e-08
GO:0009081	branched-chain amino acid metabolic process	78	240	1.27366e-09	1.31403e-07
GO:0072524	pyridine-containing compound metabolic process	155	587	1.28294e-09	1.31403e-07
GO:0000105	histidine biosynthetic process	68	199	1.37467e-09	1.38452e-07
GO:0010109	regulation of photosynthesis	26	47	1.83502e-09	1.81788e-07
GO:0044272	sulfur compound biosynthetic process	279	1205	2.32084e-09	2.26207e-07
GO:0019740	nitrogen utilization	40	94	2.92433e-09	2.80504e-07
GO:0052803	imidazole-containing compound metabolic process	84	270	3.20144e-09	3.02286e-07
GO:0008610	lipid biosynthetic process	403	1854	3.39601e-09	3.15724e-07
GO:0032544	plastid translation	13	15	5.69912e-09	5.21815e-07
GO:0006090	pyruvate metabolic process	128	473	7.09902e-09	6.40289e-07
GO:0042440	pigment metabolic process	180	724	9.10107e-09	8.08791e-07
GO:0033014	tetrapyrrole biosynthetic process	205	848	9.77511e-09	8.56101e-07
GO:0009082	branched-chain amino acid biosynthetic process	56	161	1.8363e-08	1.58525e-06
GO:0006547	histidine metabolic process	76	245	2.01016e-08	1.7109e-06
GO:0019362	pyridine nucleotide metabolic process	138	529	2.26611e-08	1.90196e-06
GO:0019538	protein metabolic process	1829	9953	3.46375e-08	2.86732e-06
GO:0046148	pigment biosynthetic process	162	650	4.14866e-08	3.38788e-06
GO:0009097	isoleucine biosynthetic process	39	98	4.27875e-08	3.44753e-06
GO:0009072	aromatic amino acid family metabolic process	105	380	4.90168e-08	3.88848e-06
GO:0009767	photosynthetic electron transport chain	55	161	4.9547e-08	3.88848e-06
GO:0046496	nicotinamide nucleotide metabolic process	133	513	5.96768e-08	4.62342e-06
GO:0044267	cellular protein metabolic process	1632	8825	6.06824e-08	4.64182e-06
GO:0010207	photosystem II assembly	23	44	6.55234e-08	4.94947e-06
GO:0015994	chlorophyll metabolic process	138	538	6.7672e-08	4.98709e-06
GO:0044724	single-organism carbohydrate catabolic process	138	538	6.7672e-08	4.98709e-06
GO:0044282	small molecule catabolic process	294	1325	6.86741e-08	4.99997e-06
GO:0015977	carbon fixation	27	57	7.12258e-08	5.12401e-06
GO:0072330	monocarboxylic acid biosynthetic process	252	1113	1.05282e-07	7.4849e-06
GO:1901615	organic hydroxy compound metabolic process	186	778	1.07751e-07	7.57139e-06
GO:0009853	photorespiration	41	109	1.25147e-07	8.69266e-06
GO:0016054	organic acid catabolic process	232	1014	1.42047e-07	9.75445e-06
GO:0055114	oxidation-reduction process	941	4889	1.44052e-07	9.78095e-06
GO:0042181	ketone biosynthetic process	214	924	1.66075e-07	1.1151e-05
GO:0009668	plastid membrane organization	27	59	1.73862e-07	1.15456e-05
GO:0006429	leucyl-tRNA aminoacylation	17	28	1.91737e-07	1.25942e-05
GO:0044712	single-organism catabolic process	477	2318	1.95672e-07	1.27145e-05
GO:0010027	thylakoid membrane organization	26	56	2.04956e-07	1.3176e-05
GO:0042430	indole-containing compound metabolic process	51	151	2.23869e-07	1.41489e-05
GO:1901617	organic hydroxy compound biosynthetic process	96	349	2.25324e-07	1.41489e-05
GO:0006568	tryptophan metabolic process	42	115	2.29454e-07	1.41489e-05
GO:0006586	indolalkylamine metabolic process	42	115	2.29454e-07	1.41489e-05
GO:0006081	cellular aldehyde metabolic process	95	345	2.46352e-07	1.50374e-05
GO:0006576	cellular biogenic amine metabolic process	115	439	2.56258e-07	1.54857e-05
GO:0015995	chlorophyll biosynthetic process	125	487	2.63895e-07	1.57893e-05
GO:0009409	response to cold	81	282	2.82282e-07	1.67238e-05
GO:0044710	single-organism metabolic process	2486	13902	3.06154e-07	1.7962e-05
GO:1901661	quinone metabolic process	210	912	3.37879e-07	1.94457e-05
GO:1901663	quinone biosynthetic process	210	912	3.37879e-07	1.94457e-05
GO:0009637	response to blue light	31	75	3.72978e-07	2.12633e-05
GO:0006970	response to osmotic stress	120	466	3.77376e-07	2.1313e-05
GO:0043094	cellular metabolic compound salvage	73	248	3.81346e-07	2.13377e-05
GO:0046395	carboxylic acid catabolic process	228	1006	3.90325e-07	2.16398e-05
GO:0009063	cellular amino acid catabolic process	154	633	4.32238e-07	2.37456e-05
GO:0072527	pyrimidine-containing compound metabolic process	144	584	4.45686e-07	2.42638e-05
GO:0042398	cellular modified amino acid biosynthetic process	88	317	4.5802e-07	2.47126e-05
GO:0071704	organic substance metabolic process	4212	24382	5.11599e-07	2.73592e-05
GO:0006575	cellular modified amino acid metabolic process	147	601	5.62426e-07	2.98135e-05
GO:0042816	vitamin B6 metabolic process	35	92	7.42138e-07	3.86615e-05
GO:0042819	vitamin B6 biosynthetic process	35	92	7.42138e-07	3.86615e-05
GO:0072528	pyrimidine-containing compound biosynthetic process	118	463	8.25937e-07	4.26593e-05
GO:0043648	dicarboxylic acid metabolic process	140	571	8.95527e-07	4.58616e-05
GO:0044106	cellular amine metabolic process	115	450	9.79095e-07	4.97199e-05
GO:0071941	nitrogen cycle metabolic process	68	233	1.31149e-06	6.55509e-05
GO:0006414	translational elongation	74	260	1.31254e-06	6.55509e-05
GO:0042173	regulation of sporulation resulting in formation of a cellular spore	31	79	1.43963e-06	7.13087e-05
GO:0042180	cellular ketone metabolic process	233	1050	1.55247e-06	7.62729e-05
GO:0006415	translational termination	49	152	1.79748e-06	8.74956e-05
GO:0006782	protoporphyrinogen IX biosynthetic process	13	20	1.82433e-06	8.74956e-05
GO:0046501	protoporphyrinogen IX metabolic process	13	20	1.82433e-06	8.74956e-05
GO:0019627	urea metabolic process	37	103	1.85687e-06	8.83549e-05
GO:0019682	glyceraldehyde-3-phosphate metabolic process	55	178	1.93818e-06	9.15034e-05
GO:0030436	asexual sporulation	115	457	2.19036e-06	0.000102607
GO:1901606	alpha-amino acid catabolic process	143	595	2.24307e-06	0.000104268
GO:0006428	isoleucyl-tRNA aminoacylation	14	23	2.27308e-06	0.000104857
GO:0009064	glutamine family amino acid metabolic process	105	410	2.54961e-06	0.000116722
GO:0019637	organophosphate metabolic process	533	2678	2.59965e-06	0.000118118
GO:0016109	tetraterpenoid biosynthetic process	53	171	2.66124e-06	0.000120014
GO:0043650	dicarboxylic acid biosynthetic process	81	297	2.7237e-06	0.000121921
GO:0000256	allantoin catabolic process	10	13	2.88095e-06	0.000126156
GO:0042372	phylloquinone biosynthetic process	10	13	2.88095e-06	0.000126156
GO:0042374	phylloquinone metabolic process	10	13	2.88095e-06	0.000126156
GO:0042952	beta-ketoadipate pathway	51	163	2.99829e-06	0.00013035
GO:0006629	lipid metabolic process	537	2704	3.08821e-06	0.0001333
GO:0006793	phosphorus metabolic process	1072	5725	3.27022e-06	0.000140155
GO:0009073	aromatic amino acid family biosynthetic process	44	134	3.42842e-06	0.000145901
GO:0072525	pyridine-containing compound biosynthetic process	84	313	3.59809e-06	0.000152051
GO:0043937	regulation of sporulation	31	82	3.64167e-06	0.000152824
GO:0046364	monosaccharide biosynthetic process	50	160	3.8756e-06	0.000160595
GO:0006050	mannosamine metabolic process	9	11	3.93314e-06	0.000160595
GO:0006051	N-acetylmannosamine metabolic process	9	11	3.93314e-06	0.000160595
GO:0070127	tRNA aminoacylation for mitochondrial protein translation	9	11	3.93314e-06	0.000160595
GO:0009628	response to abiotic stimulus	423	2085	4.48617e-06	0.000181457
GO:0006435	threonyl-tRNA aminoacylation	14	24	4.61492e-06	0.000181457
GO:0019635	2-aminoethylphosphonate catabolic process	14	24	4.61492e-06	0.000181457
GO:0019700	organic phosphonate catabolic process	14	24	4.61492e-06	0.000181457
GO:0046433	2-aminoethylphosphonate metabolic process	14	24	4.61492e-06	0.000181457
GO:0046031	ADP metabolic process	87	329	4.62424e-06	0.000181457
GO:0006430	lysyl-tRNA aminoacylation	15	27	4.82012e-06	0.000187922
GO:0016117	carotenoid biosynthetic process	52	170	5.03731e-06	0.000195131
GO:0016108	tetraterpenoid metabolic process	54	179	5.2938e-06	0.000203761
GO:0006541	glutamine metabolic process	28	72	5.61451e-06	0.000214737
GO:0006808	regulation of nitrogen utilization	30	80	6.28675e-06	0.000238936
GO:0006096	glycolytic process	86	327	6.57809e-06	0.000246903
GO:0006757	ATP generation from ADP	86	327	6.57809e-06	0.000246903
GO:0042548	regulation of photosynthesis, light reaction	17	34	7.54567e-06	0.000280823
GO:0009651	response to salt stress	91	352	7.6444e-06	0.000280823
GO:0009135	purine nucleoside diphosphate metabolic process	87	333	7.71416e-06	0.000280823
GO:0009179	purine ribonucleoside diphosphate metabolic process	87	333	7.71416e-06	0.000280823
GO:0009185	ribonucleoside diphosphate metabolic process	87	333	7.71416e-06	0.000280823
GO:0019954	asexual reproduction	153	659	7.90968e-06	0.000286217
GO:0042133	neurotransmitter metabolic process	25	62	8.29198e-06	0.000298264
GO:0006426	glycyl-tRNA aminoacylation	13	22	8.39083e-06	0.000298269
GO:0048564	photosystem I assembly	13	22	8.39083e-06	0.000298269
GO:0019676	ammonia assimilation cycle	10	14	8.56431e-06	0.000302656
GO:0016116	carotenoid metabolic process	53	178	9.75902e-06	0.000342871
GO:0006399	tRNA metabolic process	268	1262	9.83047e-06	0.000343385
GO:0001514	selenocysteine incorporation	29	78	1.08244e-05	0.000375929
GO:0006165	nucleoside diphosphate phosphorylation	86	331	1.0891e-05	0.000376081
GO:0048511	rhythmic process	60	210	1.09834e-05	0.000377119
GO:0009308	amine metabolic process	123	512	1.12776e-05	0.00038503
GO:0006094	gluconeogenesis	40	123	1.20902e-05	0.000410455
GO:0000255	allantoin metabolic process	11	17	1.26073e-05	0.000424878
GO:0009132	nucleoside diphosphate metabolic process	87	337	1.26556e-05	0.000424878
GO:0009066	aspartate family amino acid metabolic process	172	763	1.38248e-05	0.000461565
GO:0006432	phenylalanyl-tRNA aminoacylation	16	32	1.3998e-05	0.000464778
GO:0006451	translational readthrough	29	79	1.43936e-05	0.000475305
GO:0000162	tryptophan biosynthetic process	24	60	1.46898e-05	0.00047984
GO:0046219	indolalkylamine biosynthetic process	24	60	1.46898e-05	0.00047984
GO:0044255	cellular lipid metabolic process	428	2144	1.98422e-05	0.000644658
GO:0010035	response to inorganic substance	219	1014	2.07483e-05	0.000670492
GO:0009067	aspartate family amino acid biosynthetic process	134	574	2.11775e-05	0.000680722
GO:0010270	photosystem II oxygen evolving complex assembly	6	6	2.14162e-05	0.000684751
GO:0090345	cellular organohalogen metabolic process	10	15	2.18285e-05	0.000690627
GO:0090346	cellular organofluorine metabolic process	10	15	2.18285e-05	0.000690627
GO:0016052	carbohydrate catabolic process	209	965	2.65246e-05	0.000834835
GO:0019636	phosphonoacetate metabolic process	14	27	2.86024e-05	0.000895567
GO:0006066	alcohol metabolic process	130	558	3.07867e-05	0.00095899
GO:0006086	acetyl-CoA biosynthetic process from pyruvate	26	70	3.09601e-05	0.000959444
GO:0046939	nucleotide phosphorylation	86	340	3.18861e-05	0.000979928
GO:0046417	chorismate metabolic process	31	90	3.19454e-05	0.000979928
GO:0006805	xenobiotic metabolic process	79	307	3.47265e-05	0.00105986
GO:0071466	cellular response to xenobiotic stimulus	80	312	3.55753e-05	0.00108031
GO:0006006	glucose metabolic process	50	173	4.08861e-05	0.00123537
GO:0055086	nucleobase-containing small molecule metabolic process	417	2100	4.15826e-05	0.00125017
GO:0017144	drug metabolic process	213	994	4.42302e-05	0.00132318
GO:0034599	cellular response to oxidative stress	50	174	4.81812e-05	0.00143428
GO:0042435	indole-containing compound biosynthetic process	32	96	5.02188e-05	0.00148761
GO:0098869	cellular oxidant detoxification	58	211	5.16887e-05	0.00152368
GO:0034660	ncRNA metabolic process	363	1808	5.28082e-05	0.00154913
GO:0019464	glycine decarboxylation via glycine cleavage system	13	25	5.33143e-05	0.00155642
GO:0009117	nucleotide metabolic process	354	1759	5.3704e-05	0.00156026
GO:0008614	pyridoxine metabolic process	29	84	5.39929e-05	0.00156114
GO:0046686	response to cadmium ion	62	230	5.47555e-05	0.00157566
GO:0006438	valyl-tRNA aminoacylation	16	35	5.71262e-05	0.00163608
GO:0019319	hexose biosynthetic process	40	131	6.12622e-05	0.00174626
GO:0019253	reductive pentose-phosphate cycle	15	32	6.78988e-05	0.00191735
GO:0019685	photosynthesis, dark reaction	15	32	6.78988e-05	0.00191735
GO:0000302	response to reactive oxygen species	58	213	6.88996e-05	0.00193656
GO:0019693	ribose phosphate metabolic process	308	1513	6.95281e-05	0.00194518
GO:0006753	nucleoside phosphate metabolic process	356	1776	7.10702e-05	0.00197916
GO:0006633	fatty acid biosynthetic process	116	497	7.34292e-05	0.00203547
GO:0009084	glutamine family amino acid biosynthetic process	64	242	7.77178e-05	0.00214451
GO:0010114	response to red light	21	54	8.07102e-05	0.00221696
GO:0009642	response to light intensity	43	146	8.47131e-05	0.00230452
GO:0042726	flavin-containing compound metabolic process	43	146	8.47131e-05	0.00230452
GO:1901161	primary amino compound catabolic process	30	90	8.50419e-05	0.00230452
GO:0010196	nonphotochemical quenching	9	14	8.82257e-05	0.00235906
GO:1901259	chloroplast rRNA processing	9	14	8.82257e-05	0.00235906
GO:1990066	energy quenching	9	14	8.82257e-05	0.00235906
GO:0006796	phosphate-containing compound metabolic process	992	5379	8.9441e-05	0.00238066
GO:0008615	pyridoxine biosynthetic process	28	82	8.98212e-05	0.00238066
GO:0006546	glycine catabolic process	13	26	9.03578e-05	0.00238442
GO:0007623	circadian rhythm	48	169	9.24104e-05	0.00242798
GO:0006971	hypotonic response	7	9	9.37585e-05	0.00244217
GO:0045038	protein import into chloroplast thylakoid membrane	7	9	9.37585e-05	0.00244217
GO:0006422	aspartyl-tRNA aminoacylation	11	20	0.000104651	0.00271418
GO:0016051	carbohydrate biosynthetic process	197	923	0.00010578	0.00273174
GO:0009423	chorismate biosynthetic process	29	87	0.000110736	0.00284757
GO:0009088	threonine biosynthetic process	28	83	0.000114171	0.00291428
GO:0072521	purine-containing compound metabolic process	312	1545	0.000114295	0.00291428
GO:0006551	leucine metabolic process	22	59	0.000115109	0.00292269
GO:1990748	cellular detoxification	60	227	0.000129555	0.00327574
GO:0016114	terpenoid biosynthetic process	77	309	0.000133883	0.00335003
GO:0009228	thiamine biosynthetic process	61	232	0.000134156	0.00335003
GO:0042724	thiamine-containing compound biosynthetic process	61	232	0.000134156	0.00335003
GO:0008299	isoprenoid biosynthetic process	143	643	0.000135617	0.00337256
GO:0042168	heme metabolic process	29	88	0.0001391	0.00344499
GO:0043467	regulation of generation of precursor metabolites and energy	20	52	0.000141745	0.00349618
GO:0009636	response to toxic substance	170	785	0.000143608	0.00352775
GO:0006536	glutamate metabolic process	60	228	0.000147603	0.0036112
GO:0006743	ubiquinone metabolic process	112	485	0.000151281	0.00367145
GO:0006744	ubiquinone biosynthetic process	112	485	0.000151281	0.00367145
GO:1901565	organonitrogen compound catabolic process	320	1595	0.000152841	0.00369448
GO:0009624	response to nematode	23	64	0.0001557	0.00374858
GO:0006631	fatty acid metabolic process	167	771	0.000161865	0.00387564
GO:0071806	protein transmembrane transport	159	729	0.00016226	0.00387564
GO:0006427	histidyl-tRNA aminoacylation	12	24	0.000169025	0.00402133
GO:0009069	serine family amino acid metabolic process	89	371	0.000179104	0.00424442
GO:0000097	sulfur amino acid biosynthetic process	76	307	0.000183606	0.0043341
GO:0042026	protein refolding	11	21	0.000186648	0.00438876
GO:0006783	heme biosynthetic process	26	77	0.000193933	0.00448966
GO:1901160	primary amino compound metabolic process	31	98	0.000194257	0.00448966
GO:0031407	oxylipin metabolic process	14	31	0.000194433	0.00448966
GO:0031408	oxylipin biosynthetic process	14	31	0.000194433	0.00448966
GO:0009773	photosynthetic electron transport in photosystem I	10	18	0.000195396	0.00448966
GO:0043605	cellular amide catabolic process	10	18	0.000195396	0.00448966
GO:0009071	serine family amino acid catabolic process	22	61	0.000202382	0.00463255
GO:0006801	superoxide metabolic process	17	42	0.000214228	0.00488522
GO:0009410	response to xenobiotic stimulus	81	334	0.000235407	0.00534799
GO:0042135	neurotransmitter catabolic process	7	10	0.000267236	0.00604834
GO:0042723	thiamine-containing compound metabolic process	64	252	0.000268825	0.0060616
GO:0043624	cellular protein complex disassembly	56	214	0.000280304	0.00629693
GO:0009273	peptidoglycan-based cell wall biogenesis	82	341	0.00028867	0.00646086
GO:0044743	intracellular protein transmembrane import	31	100	0.000290632	0.00648076
GO:0042402	cellular biogenic amine catabolic process	40	140	0.000296239	0.00656837
GO:0009416	response to light stimulus	159	738	0.000296734	0.00656837
GO:0006721	terpenoid metabolic process	79	327	0.000316038	0.00697015
GO:0009218	pyrimidine ribonucleotide metabolic process	41	145	0.000318796	0.0070054
GO:0006431	methionyl-tRNA aminoacylation	18	47	0.000320323	0.00701346
GO:0006772	thiamine metabolic process	63	249	0.000333059	0.00726599
GO:0009768	photosynthesis, light harvesting in photosystem I	8	13	0.000344529	0.00746232
GO:0009970	cellular response to sulfate starvation	8	13	0.000344529	0.00746232
GO:0010206	photosystem II repair	10	19	0.000350877	0.00757267
GO:0042727	flavin-containing compound biosynthetic process	39	137	0.000379304	0.00813081
GO:0044275	cellular carbohydrate catabolic process	64	255	0.000379989	0.00813081
GO:0006720	isoprenoid metabolic process	145	668	0.000380774	0.00813081
GO:0044723	single-organism carbohydrate metabolic process	396	2038	0.00038977	0.00829359
GO:0016226	iron-sulfur cluster assembly	97	421	0.000434621	0.00915609
GO:0031163	metallo-sulfur cluster assembly	97	421	0.000434621	0.00915609
GO:0005975	carbohydrate metabolic process	616	3282	0.000436412	0.00915609
GO:0033298	contractile vacuole organization	6	8	0.000440911	0.00915609
GO:0036068	light-independent chlorophyll biosynthetic process	6	8	0.000440911	0.00915609
GO:0050982	detection of mechanical stimulus	6	8	0.000440911	0.00915609
GO:0071484	cellular response to light intensity	6	8	0.000440911	0.00915609
GO:0030493	bacteriochlorophyll metabolic process	55	213	0.000450383	0.00928896
GO:0030494	bacteriochlorophyll biosynthetic process	55	213	0.000450383	0.00928896
GO:0006099	tricarboxylic acid cycle	61	242	0.000454624	0.00934453
GO:0009220	pyrimidine ribonucleotide biosynthetic process	40	143	0.000475638	0.00974333
GO:0046434	organophosphate catabolic process	65	262	0.000481454	0.00982914
GO:0006662	glycerol ether metabolic process	15	37	0.000488659	0.00994264
GO:0043241	protein complex disassembly	59	233	0.000492478	0.00998672
GO:0006807	nitrogen compound metabolic process	3238	18757	0.000531845	0.010749
GO:0009059	macromolecule biosynthetic process	1675	9440	0.000537012	0.0107951
GO:0006750	glutathione biosynthetic process	13	30	0.000537702	0.0107951
GO:0009259	ribonucleotide metabolic process	283	1420	0.000552377	0.0110489
GO:0009310	amine catabolic process	40	144	0.000553997	0.0110489
GO:0043934	sporulation	121	548	0.000564248	0.0112163
GO:0018298	protein-chromophore linkage	41	149	0.000586978	0.0116299
GO:0006421	asparaginyl-tRNA aminoacylation	10	20	0.000597103	0.0117534
GO:0006423	cysteinyl-tRNA aminoacylation	10	20	0.000597103	0.0117534
GO:0006101	citrate metabolic process	62	250	0.000646036	0.0126277
GO:0015980	energy derivation by oxidation of organic compounds	199	965	0.000649328	0.0126277
GO:0006163	purine nucleotide metabolic process	275	1380	0.000660802	0.0126277
GO:0042128	nitrate assimilation	9	17	0.000662229	0.0126277
GO:0009442	allantoin assimilation pathway	5	6	0.000664293	0.0126277
GO:0010134	sulfate assimilation via adenylyl sulfate reduction	5	6	0.000664293	0.0126277
GO:0019379	sulfate assimilation, phosphoadenylyl sulfate reduction by phosphoadenylyl-sulfate reductase (thioredoxin)	5	6	0.000664293	0.0126277
GO:0048496	maintenance of organ identity	5	6	0.000664293	0.0126277
GO:0019430	removal of superoxide radicals	12	27	0.000664506	0.0126277
GO:0071450	cellular response to oxygen radical	12	27	0.000664506	0.0126277
GO:0071451	cellular response to superoxide	12	27	0.000664506	0.0126277
GO:0006073	cellular glucan metabolic process	94	411	0.000680388	0.0128792
GO:0018904	ether metabolic process	15	38	0.000683859	0.0128792
GO:0010205	photoinhibition	8	14	0.000686266	0.0128792
GO:0043155	negative regulation of photosynthesis, light reaction	8	14	0.000686266	0.0128792
GO:0044042	glucan metabolic process	97	427	0.000717042	0.0134151
GO:0000096	sulfur amino acid metabolic process	81	346	0.000745932	0.0138782
GO:0006424	glutamyl-tRNA aminoacylation	17	46	0.00075359	0.0138782
GO:0009252	peptidoglycan biosynthetic process	47	179	0.000760982	0.0138782
GO:0043174	nucleoside salvage	18	50	0.000765233	0.0138782
GO:0010266	response to vitamin B1	4	4	0.000771651	0.0138782
GO:0030038	contractile actin filament bundle assembly	4	4	0.000771651	0.0138782
GO:0031270	pseudopodium retraction	4	4	0.000771651	0.0138782
GO:0060327	cytoplasmic actin-based contraction involved in cell motility	4	4	0.000771651	0.0138782
GO:0060328	cytoplasmic actin-based contraction involved in forward cell motility	4	4	0.000771651	0.0138782
GO:0070813	hydrogen sulfide metabolic process	4	4	0.000771651	0.0138782
GO:0070814	hydrogen sulfide biosynthetic process	4	4	0.000771651	0.0138782
GO:0080151	positive regulation of salicylic acid mediated signaling pathway	4	4	0.000771651	0.0138782
GO:2001040	positive regulation of cellular response to drug	4	4	0.000771651	0.0138782
GO:0006098	pentose-phosphate shunt	30	101	0.000798991	0.0143273
GO:0005996	monosaccharide metabolic process	133	616	0.000804914	0.0143908
GO:0044262	cellular carbohydrate metabolic process	239	1188	0.000852855	0.015203
GO:1901657	glycosyl compound metabolic process	288	1459	0.000907185	0.0161239
GO:0009639	response to red or far red light	49	190	0.000915971	0.0162323
GO:0009116	nucleoside metabolic process	260	1305	0.000924529	0.016336
GO:0009150	purine ribonucleotide metabolic process	267	1344	0.000943541	0.0166234
GO:0015968	stringent response	12	28	0.000987579	0.0173487
GO:0072350	tricarboxylic acid metabolic process	68	284	0.00101436	0.0177675
GO:0006457	protein folding	175	844	0.00102812	0.0179565
GO:0006544	glycine metabolic process	38	139	0.00104009	0.0181131
GO:0030254	protein secretion by the type III secretion system	36	130	0.00108012	0.0187562
GO:0034645	cellular macromolecule biosynthetic process	1652	9343	0.00110948	0.0192109
GO:0006220	pyrimidine nucleotide metabolic process	47	182	0.00111471	0.0192463
GO:0000303	response to superoxide	13	32	0.00112278	0.0192754
GO:0071470	cellular response to osmotic stress	13	32	0.00112278	0.0192754
GO:0043478	pigment accumulation in response to UV light	6	9	0.00113521	0.0193242
GO:0043479	pigment accumulation in tissues in response to UV light	6	9	0.00113521	0.0193242
GO:0043480	pigment accumulation in tissues	6	9	0.00113521	0.0193242
GO:0009119	ribonucleoside metabolic process	252	1267	0.0012086	0.0204972
GO:0022603	regulation of anatomical structure morphogenesis	86	377	0.00121091	0.0204972
GO:0006221	pyrimidine nucleotide biosynthetic process	46	178	0.00122988	0.0206987
GO:0019419	sulfate reduction	11	25	0.00123066	0.0206987
GO:0051156	glucose 6-phosphate metabolic process	31	108	0.00123309	0.0206987
GO:0006768	biotin metabolic process	87	383	0.0013015	0.0217866
GO:0009098	leucine biosynthetic process	16	44	0.0013052	0.0217882
GO:0072593	reactive oxygen species metabolic process	52	208	0.00138548	0.0230607
GO:0009644	response to high light intensity	22	69	0.00138906	0.0230607
GO:0009233	menaquinone metabolic process	98	441	0.00143245	0.0236511
GO:0009234	menaquinone biosynthetic process	98	441	0.00143245	0.0236511
GO:0010143	cutin biosynthetic process	10	22	0.00151451	0.02487
GO:0051083	'de novo' cotranslational protein folding	10	22	0.00151451	0.02487
GO:0015672	monovalent inorganic cation transport	296	1516	0.00152218	0.0249283
GO:0019344	cysteine biosynthetic process	32	114	0.00155691	0.0254281
GO:0009070	serine family amino acid biosynthetic process	73	314	0.00159848	0.0260368
GO:0006694	steroid biosynthetic process	75	325	0.00172186	0.0279709
GO:0046128	purine ribonucleoside metabolic process	240	1209	0.00172655	0.027972
GO:0009060	aerobic respiration	73	315	0.00174689	0.0282258
GO:0006024	glycosaminoglycan biosynthetic process	47	186	0.00180732	0.0289279
GO:0019285	glycine betaine biosynthetic process from choline	11	26	0.00181428	0.0289279
GO:0031455	glycine betaine metabolic process	11	26	0.00181428	0.0289279
GO:0031456	glycine betaine biosynthetic process	11	26	0.00181428	0.0289279
GO:1901401	regulation of tetrapyrrole metabolic process	11	26	0.00181428	0.0289279
GO:0009855	determination of bilateral symmetry	9	19	0.00182943	0.0290927
GO:0046165	alcohol biosynthetic process	50	201	0.00189079	0.0299343
GO:0006537	glutamate biosynthetic process	39	148	0.00189226	0.0299343
GO:0051187	cofactor catabolic process	45	177	0.00195879	0.0308836
GO:0009074	aromatic amino acid family catabolic process	54	221	0.00196393	0.0308836
GO:0042278	purine nucleoside metabolic process	240	1212	0.00196759	0.0308836
GO:0000050	urea cycle	5	7	0.00200375	0.0313696
GO:2001057	reactive nitrogen species metabolic process	12	30	0.00202671	0.0316471
GO:0010038	response to metal ion	126	594	0.00211701	0.0329719
GO:0015940	pantothenate biosynthetic process	17	50	0.00217754	0.0338019
GO:0098656	anion transmembrane transport	54	222	0.00218149	0.0338019
GO:0009309	amine biosynthetic process	40	154	0.00222336	0.0342749
GO:0042401	cellular biogenic amine biosynthetic process	40	154	0.00222336	0.0342749
GO:0001505	regulation of neurotransmitter levels	26	89	0.00223461	0.0343606
GO:0000270	peptidoglycan metabolic process	47	188	0.00227703	0.0347389
GO:0006023	aminoglycan biosynthetic process	47	188	0.00227703	0.0347389
GO:0006433	prolyl-tRNA aminoacylation	10	23	0.0022822	0.0347389
GO:0042126	nitrate metabolic process	10	23	0.0022822	0.0347389
GO:0006534	cysteine metabolic process	37	140	0.00230218	0.034955
GO:0005982	starch metabolic process	23	76	0.00236829	0.0358686
GO:0009833	plant-type primary cell wall biogenesis	7	13	0.00239624	0.0362012
GO:1901135	carbohydrate derivative metabolic process	554	2988	0.00242497	0.0363652
GO:0006566	threonine metabolic process	44	174	0.00243677	0.0363652
GO:0001947	heart looping	6	10	0.00243718	0.0363652
GO:0003143	embryonic heart tube morphogenesis	6	10	0.00243718	0.0363652
GO:0061371	determination of heart left/right asymmetry	6	10	0.00243718	0.0363652
GO:1901068	guanosine-containing compound metabolic process	30	108	0.00255006	0.0379556
GO:0098754	detoxification	88	397	0.00260065	0.0386136
GO:0006563	L-serine metabolic process	54	224	0.00268041	0.0396033
GO:0009086	methionine biosynthetic process	54	224	0.00268041	0.0396033
GO:0044238	primary metabolic process	3965	23261	0.00276443	0.0406712
GO:0008655	pyrimidine-containing compound salvage	17	51	0.00276615	0.0406712
GO:0006749	glutathione metabolic process	45	180	0.0027805	0.0407829
GO:0015969	guanosine tetraphosphate metabolic process	12	31	0.00281056	0.0409259
GO:0034035	purine ribonucleoside bisphosphate metabolic process	12	31	0.00281056	0.0409259
GO:0055081	anion homeostasis	12	31	0.00281056	0.0409259
GO:0008202	steroid metabolic process	81	362	0.00287155	0.0417135
GO:0046184	aldehyde biosynthetic process	13	35	0.00292004	0.042316
GO:0006555	methionine metabolic process	54	225	0.00296508	0.042866
GO:0005984	disaccharide metabolic process	46	186	0.00314898	0.0454159
GO:0035384	thioester biosynthetic process	47	191	0.00317939	0.0456368
GO:0071616	acyl-CoA biosynthetic process	47	191	0.00317939	0.0456368
GO:0042493	response to drug	196	981	0.003234	0.0463106
GO:0006636	unsaturated fatty acid biosynthetic process	10	24	0.00333339	0.0473682
GO:0042822	pyridoxal phosphate metabolic process	10	24	0.00333339	0.0473682
GO:0042823	pyridoxal phosphate biosynthetic process	10	24	0.00333339	0.0473682
GO:1902458	positive regulation of stomatal opening	4	5	0.00334401	0.0473682
GO:0032543	mitochondrial translation	42	167	0.00334705	0.0473682
GO:0045333	cellular respiration	140	677	0.0033802	0.0477255
GO:0009314	response to radiation	168	829	0.00341735	0.0481376
GO:0042221	response to chemical	729	4008	0.00344339	0.0483917
GO:0009536	plastid	1111	3114	5.03817e-156	5.0281e-153	Cellular component
GO:0009507	chloroplast	1044	2870	4.56673e-152	2.2788e-149
GO:0044435	plastid part	812	1968	1.81263e-151	6.03002e-149
GO:0044434	chloroplast part	768	1832	3.39049e-147	8.45927e-145
GO:0009532	plastid stroma	458	1015	3.47609e-98	6.93827e-96
GO:0009570	chloroplast stroma	421	899	1.82799e-96	3.04056e-94
GO:0009579	thylakoid	443	1079	1.46637e-78	2.09063e-76
GO:0009526	plastid envelope	340	755	4.82478e-72	6.01891e-70
GO:0009941	chloroplast envelope	313	695	2.92394e-66	3.24233e-64
GO:0009534	chloroplast thylakoid	314	725	1.25983e-61	1.14987e-59
GO:0031976	plastid thylakoid	316	732	1.2674e-61	1.14987e-59
GO:0044436	thylakoid part	361	955	3.93667e-53	3.274e-51
GO:0034357	photosynthetic membrane	342	901	8.83514e-51	6.78267e-49
GO:0005840	ribosome	470	1434	1.6973e-48	1.20993e-46
GO:0042651	thylakoid membrane	268	673	3.11056e-44	2.06956e-42
GO:0009535	chloroplast thylakoid membrane	243	598	6.6254e-42	3.8895e-40
GO:0055035	plastid thylakoid membrane	243	598	6.6254e-42	3.8895e-40
GO:0044444	cytoplasmic part	2314	11062	8.46507e-41	4.69341e-39
GO:0005737	cytoplasm	2734	13537	5.00308e-40	2.62793e-38
GO:0022626	cytosolic ribosome	305	886	1.02248e-35	5.10216e-34
GO:0044445	cytosolic part	388	1272	3.10433e-32	1.4753e-30
GO:0044391	ribosomal subunit	302	946	8.36845e-29	3.79623e-27
GO:0000313	organellar ribosome	231	703	4.56143e-24	1.97927e-22
GO:0030529	intracellular ribonucleoprotein complex	559	2196	1.13371e-23	4.71435e-22
GO:1990904	ribonucleoprotein complex	561	2231	1.89681e-22	7.57205e-21
GO:0042170	plastid membrane	137	354	9.67797e-22	3.71485e-20
GO:0031969	chloroplast membrane	130	338	2.00207e-20	7.40024e-19
GO:0009521	photosystem	158	450	6.61295e-20	2.35705e-18
GO:0009543	chloroplast thylakoid lumen	48	75	3.49465e-19	1.16255e-17
GO:0031978	plastid thylakoid lumen	48	75	3.49465e-19	1.16255e-17
GO:0022625	cytosolic large ribosomal subunit	158	458	4.59137e-19	1.47812e-17
GO:0031977	thylakoid lumen	60	109	6.19189e-19	1.93109e-17
GO:0015934	large ribosomal subunit	167	501	2.13093e-18	6.44444e-17
GO:0031967	organelle envelope	496	2042	9.68609e-17	2.84315e-15
GO:0000315	organellar large ribosomal subunit	134	390	3.27745e-16	9.34541e-15
GO:0031975	envelope	548	2323	8.03598e-16	2.22775e-14
GO:0009654	photosystem II oxygen evolving complex	40	65	2.32723e-15	6.27723e-14
GO:0022627	cytosolic small ribosomal subunit	134	411	3.4406e-14	9.03609e-13
GO:1990204	oxidoreductase complex	146	476	5.87375e-13	1.50308e-11
GO:0009523	photosystem II	95	271	1.76449e-12	4.4024e-11
GO:0010319	stromule	28	43	4.9327e-12	1.20069e-10
GO:0015935	small ribosomal subunit	137	451	6.58648e-12	1.56507e-10
GO:0048046	apoplast	90	257	7.16143e-12	1.66212e-10
GO:0031984	organelle subcompartment	438	1885	1.04158e-11	2.36249e-10
GO:0009528	plastid inner membrane	54	133	2.40373e-10	5.33094e-09
GO:0009547	plastid ribosome	48	115	7.73954e-10	1.67914e-08
GO:0000314	organellar small ribosomal subunit	102	334	2.28853e-09	4.85947e-08
GO:0044446	intracellular organelle part	1822	9510	3.19139e-09	6.63543e-08
GO:0044422	organelle part	1832	9571	3.74118e-09	7.61979e-08
GO:0000311	plastid large ribosomal subunit	31	62	4.19122e-09	8.36568e-08
GO:0044424	intracellular part	3315	18263	9.05786e-09	1.7725e-07
GO:0009706	chloroplast inner membrane	47	120	1.34288e-08	2.57729e-07
GO:0005622	intracellular	3326	18346	1.72766e-08	3.25322e-07
GO:0005829	cytosol	711	3443	5.14217e-08	9.50348e-07
GO:0044464	cell part	3617	20204	3.95817e-07	7.18228e-06
GO:0005623	cell	3617	20213	5.72626e-07	1.0205e-05
GO:0009522	photosystem I	87	306	1.05776e-06	1.85201e-05
GO:0010287	plastoglobule	42	120	2.6648e-06	4.58529e-05
GO:0043232	intracellular non-membrane-bounded organelle	788	3973	6.59234e-06	0.000111511
GO:0043228	non-membrane-bounded organelle	813	4124	1.11967e-05	0.000186239
GO:0009345	glycine-tRNA ligase complex	13	22	1.35753e-05	0.000222101
GO:0045254	pyruvate dehydrogenase complex	26	67	2.69856e-05	0.000434381
GO:0042646	plastid nucleoid	16	34	6.26737e-05	0.000992831
GO:0009337	sulfite reductase complex (NADPH)	10	16	7.22667e-05	0.00112691
GO:0009328	phenylalanine-tRNA ligase complex	14	28	7.85797e-05	0.0012065
GO:0009295	nucleoid	31	92	0.00011672	0.00176495
GO:0032991	macromolecular complex	1668	8988	0.000131647	0.00196096
GO:0043229	intracellular organelle	2715	15028	0.000188961	0.00277327
GO:0043226	organelle	2734	15140	0.000194214	0.00280907
GO:0005951	carbamoyl-phosphate synthase complex	19	49	0.000320919	0.00457538
GO:0009840	chloroplastic endopeptidase Clp complex	8	13	0.000466488	0.00655711
GO:1990752	microtubule end	10	19	0.000501156	0.00694658
GO:0009538	photosystem I reaction center	66	258	0.000575373	0.00786606
GO:0010330	cellulose synthase complex	5	6	0.000816317	0.0110093
GO:0000427	plastid-encoded plastid RNA polymerase complex	4	4	0.000915171	0.0114168
GO:0009344	nitrite reductase complex [NAD(P)H]	4	4	0.000915171	0.0114168
GO:0009503	thylakoid light-harvesting complex	4	4	0.000915171	0.0114168
GO:0016460	myosin II complex	4	4	0.000915171	0.0114168
GO:0032982	myosin filament	4	4	0.000915171	0.0114168
GO:0097204	phagocytic cup base	4	4	0.000915171	0.0114168
GO:0010007	magnesium chelatase complex	15	38	0.00107949	0.0133004
GO:0000312	plastid small ribosomal subunit	19	55	0.00166223	0.0201684
GO:0009508	plastid chromosome	7	12	0.00167733	0.0201684
GO:0005854	nascent polypeptide-associated complex	11	25	0.00176478	0.0209673
GO:0009509	chromoplast	18	52	0.0021234	0.0249312
GO:0019898	extrinsic component of membrane	43	162	0.00228545	0.0265219
GO:0009380	excinuclease repair complex	70	292	0.00255399	0.0288663
GO:0009368	endopeptidase Clp complex	53	210	0.0025756	0.0288663
GO:0042644	chloroplast nucleoid	11	26	0.00258253	0.0288663
GO:0009342	glutamate synthase complex (NADPH)	30	104	0.0026321	0.0288663
GO:0031026	glutamate synthase complex	30	104	0.0026321	0.0288663
GO:0045239	tricarboxylic acid cycle enzyme complex	16	45	0.00269562	0.0292416
GO:0000345	cytosolic DNA-directed RNA polymerase complex	29	101	0.00330664	0.0354842
GO:0030075	bacterial thylakoid	13	35	0.00428148	0.0449781
GO:0030096	plasma membrane-derived thylakoid photosystem II	13	35	0.00428148	0.0449781
