# Supplementary material for: Full-length RNA sequencing reveals the mechanisms by which an TSWV–HCRV complex suppresses plant basal resistance
Source: Front Plant Sci. 2023 Mar 22;14:1108552. doi: 10.3389/fpls.2023.1108552 (PMC10074851; doi:10.3389/fpls.2023.1108552)
Supplement: Supplementary file 4 [file Table_4.xls]

## Sheet: Table S4
Table S4 Expression matrix of hub miRNAs in the regulation network.
id	CK1	CK2	CK3	HT1-1	HT1-2	HT1-3	HT7-1	HT7-2	HT7-3
miR1511z	6.4916	0.01	0.01	8.2374	16.1072	5.9811	0.01	0.01	0.01
miR164x	902.334	729.745	925.855	2668.92	2220.87	1843.17	0.01	0.01	0.01
miR319y	220.715	203.696	236.253	470.709	515.432	497.427	0.01	0.01	0.01
miR390y	0.01	0.01	3.1926	5.8839	5.1543	10.9653	0.01	0.01	0.01
novelm01853p	6.4916	15.821	15.963	100.614	202.307	328.96	0.01	0.01	0.01
novelm01863p	6.4916	15.821	15.963	118.854	246.119	386.777	0.01	0.01	0.01
novelm01873p	6.4916	15.821	15.963	118.854	246.119	386.777	0.01	0.01	0.01
novelm01883p	6.4916	15.821	15.963	118.854	246.119	386.777	0.01	0.01	0.01
novelm06943p	0.01	0.01	0.01	14.1213	3.8657	2.9905	0.01	0.01	0.01
novelm07823p	0.01	3.9553	0.01	8.8258	15.463	8.9716	0.01	0.01	0.01
novelm08193p	0.01	0.01	0.01	13.5329	12.8858	2.9905	0.01	0.01	0.01
novelm09105p	0.01	0.01	3.1926	12.9445	39.3017	46.8519	0.01	0.01	0.01
novelm09153p	0.01	0.01	0.01	4.1187	3.8657	1.9937	0.01	0.01	0.01
novelm11203p	3.2458	0.01	0.01	7.0606	0.6443	13.9559	0.01	0.01	0.01
novelm14885p	0.01	0.01	0.01	5.2955	1.9329	3.9874	0.01	0.01	0.01
novelm15723p	0.01	0.01	0.01	8.2374	3.2214	0.9968	0.01	0.01	0.01
novelm18755p	0.01	0.01	0.01	6.4723	7.0872	0.01	0.01	0.01	0.01
novelm18765p	0.01	0.01	0.01	6.4723	7.0872	0.01	0.01	0.01	0.01
novelm23165p	0.01	0.01	0.01	2.3535	5.7986	2.9905	0.01	0.01	0.01
miR164x	2869.67	1728.35	1468.43	0.01	0.01	0.01	5840.77	2694.47	4850.69
novelm01853p	12.6752	12.4342	0.01	0.01	0.01	0.01	24.9605	45.3396	27.4185
novelm01863p	17.7453	15.5427	0.01	0.01	0.01	0.01	33.2807	45.3396	32.187
novelm01873p	17.7453	15.5427	0.01	0.01	0.01	0.01	33.2807	45.3396	32.187
novelm01883p	17.7453	15.5427	0.01	0.01	0.01	0.01	33.2807	45.3396	32.187
novelm06935p	0.01	0.01	0.01	0.01	0.01	0.01	2.3772	10.7951	7.1527
novelm09105p	0.01	0.01	0.01	0.01	0.01	0.01	7.1316	6.4771	11.9211
novelm18355p	0.01	0.01	0.01	0.01	0.01	0.01	13.0746	4.3181	2.3842
novelm19923p	0.01	0.01	0.01	0.01	0.01	0.01	4.7544	2.159	5.9605
